# Supplementary material for: Technological variability in the Late Palaeolithic lithic industries of the Egyptian Nile Valley: The case of the Silsilian and Afian industries
Source: PLoS One. 2017 Dec 27;12(12):e0188824. doi: 10.1371/journal.pone.0188824 (PMC5744920; doi:10.1371/journal.pone.0188824)
Supplement: S1 Database — (XLSX) [file pone.0188824.s002.xlsx]

## Sheet: S1 Database - sheet a - inventory BM 18C
Bag number (British Museum)	1	2	3	4	5	6	7	8	9	10	11	12	13	14	15	16	17-T2	17-T1	17	18	18-T2	19	20	21	22	23	24	25	26	27	27-T2	27-T1	28	29	30	31	32	33	Total
Primary flakes		11			307	289	25			34			131	155	351	107										95	20	14		indet									1539
Primary elongated					62	29	12			2			41			12										38		8											204
Flakes and flake fragments		33	115	301		115	15	5	763	19	106	559	161	102		41	128	13	64	11		429		164	118	14	10		52	7	32		56	27					3460
Whole elongated blanks		7		46		34				11	170	38	39	6			18	12	12	1		163		92	17				2				30					11	709
Fragments of elongated blanks		15	8							29	1099	305					55									20													1531
Core trimming elements / overpassed		2	9			3			4		23	3			1		1	1						13	1				1				6						68
Core trimming elements / crested		1	1												1																						2		5
Core trimming elements / platform blades				1													1							2													8		12
Core trimming elements / core tablets				1		1			1																1								1				10		15
Core trimming elements / elongated removal scars		1																				3		4									1						9
Core trimming elements / redirecting				8										6	1									3									4				6		28
Core trimming elements / debordant		1	4						4					6	2										1										1				19
Core trimming elements / other																																							0
Levallois products															2																							5	7
Chunks		3						7							1								254		4	4													273
Flakes and flake fragments <2cm									468	84	60	2132			433	1000	156	13	1200	4	374	264		43		59		57				1531	22						7900
Cores / opposed platform	83	13					11	11							6										27	5												2	158
Cores / single platform	5	4					20	5							8										10	5													57
Cores / multiple platform	2	2					12	21			1				2										6	3												3	52
Cores / initial		1						2																															3
Cores / others							2	6							1					1						2		4		2								2	20
Cores / fragments								36							5										3														44
Retouched / endscrapers							1			66																	31			9				5	48	1			161
Retouched / notched																				4													57	8	21				90
Retouched / geometrics																											21	27						2		59		65	174
Retouched / backed																											78	4					36	16	93	4			231
Retouched / truncations																																		160	462				622
Retouched / cores							2																																2
Retouched / other elongated																											61	35	97					5					198
Retouched / other																											11	8	65	16			10	33	30	12	10	1	196
Microburins / proximal																																	247						247
Microburin / distal																																				39			39
Microburin / irregular																												45							45			0	90
Piquant triedre																																						7	7
Krukowski																																		3					3
TOTAL																																							18173
Primary	1743
Cores	334
Flakes	3460
Elongated	2240
Core trimming elements	156
Retouched tools	1674
Fragments <2cm	7900
Microburins & related	386
Others	7
Chunks	273
Total	18173

## Sheet: S1 Database - sheet b - blanks & ret
Site	BM_bag_nb	det	fragmentation	fragmentation_degree	raw_material	Length	Width	Thickness	LW	WT	Blank	Blank_cluster	Cortex	angle_prof_lat	Termination	Dejete	Longitudinal_Profile	Lateral_profile	Nb_scars	Scar_pattern	Morpho_arrays	Platform_type	Abrasion	Platf_breath	Platf_thickness	Bulb_type	CONE	Thinning	Location_ret	Shape_ret	direct_reverse	Type_ret	Length_ret	Thickness_ret_edge	Angle_ret_edge	Angle_trunc_microburin	angle_second_trunc	Location_truncation	Typology	Typo_simpl	nb modif	direct_indirect	location modif 2	type_modif2	shape_modif2	length-modif2	thickness_modif2	angle_modif2
E71K18C	bag19	DEBITAGE	COMPLETE	COMPLETE	CHERT	40.6	20.19	5.15	2.0109	3.92039	ELONGATED	BLADE	A	CONVERGENT	FEATHER	NO	Slightly_CURVED	FLAT	3	UNIDIR	FISH_BONES	FAC	NA	6.67	2.98	YES	YES
E71K18C	bag19	DEBITAGE	COMPLETE	COMPLETE	CHERT	36.45	18.06	5.32	2.01827	3.39474	ELONGATED	BLADE	A	CONVERGENT	OVERSHOT	NO	CURVED	FLAT	4	UNIDIR	FISH_BONES	PLAIN	NA	2.13	1.72	YES	YES
E71K20B	bag2	DEBITAGE	COMPLETE	COMPLETE	CHERT	40.33	18.65	8.89	2.16247	2.09786	ELONGATED	BLADE	A	CONVERGENT	FEATHER	NO	CURVED	FLAT	5	BIDIR	CHECKED_PATTERN	PLAIN	NA	4.58	2.52	YES	NO
E71K20B	bag2	DEBITAGE	COMPLETE	COMPLETE	CHERT	46.83	21.52	6.16	2.17612	3.49351	ELONGATED	BLADE	A	CONVERGENT	FEATHER	YES	Slightly_CURVED	FLAT	5	UNIDIR	Y	PLAIN	NA	6.24	2.46	YES	NO
E71K18C	bag19	DEBITAGE	COMPLETE	COMPLETE	CHERT	38.39	17.5	5.24	2.19371	3.33969	ELONGATED	BLADE	A	CONVERGENT	FEATHER	YES	Slightly_CURVED	FLAT	5	UNIDIR	Y	FAC	NA	9.04	3.11	YES	NO
E71K18C	bag19	DEBITAGE	COMPLETE	COMPLETE	CHERT	44.31	20.13	9.52	2.20119	2.1145	ELONGATED	BLADE	A	CONVERGENT	HINGED	NO	FLAT	FLAT	3	UNIDIR	Y	PLAIN	NA	10.94	8.16	YES	NO
E71K18C	bag19	DEBITAGE	COMPLETE	COMPLETE	CHERT	45.92	20.49	6.81	2.24109	3.00881	ELONGATED	BLADE	A	CONVERGENT	FEATHER	NO	Slightly_CURVED	FLAT	3	UNIDIR	Y	PLAIN	NA	7.77	4.55	YES	NO
E71K18C	bag19	DEBITAGE	COMPLETE	COMPLETE	CHERT	45.83	19.89	10.45	2.30417	1.90335	ELONGATED	BLADE	A	CONVERGENT	HINGED	YES	Slightly_CURVED	Slightly_TWISTED	3	UNIDIR	FISH_BONES	PLAIN	NA	8.7	2.5	YES	YES
E71K18C	bag19	DEBITAGE	COMPLETE	COMPLETE	CHERT	35.42	15.35	5.26	2.30749	2.91825	ELONGATED	BLADE	A	CONVERGENT	FEATHER	NO	FLAT	FLAT	4	UNIDIR	Y	BRK	NA	NA	NA	YES	NO
E71K18C	bag19	DEBITAGE	COMPLETE	COMPLETE	CHERT	44.05	18.36	4.64	2.39924	3.9569	ELONGATED	BLADE	A	CONVERGENT	FEATHER	NO	FLAT	FLAT	3	UNIDIR	PARALLEL	FAC	NA	9.69	3.31	YES	NO
E71K18C	bag19	DEBITAGE	COMPLETE	COMPLETE	CHERT	38.48	15.99	4.62	2.4065	3.46104	ELONGATED	BLADE	A	CONVERGENT	FEATHER	YES	Slightly_CURVED	FLAT	4	UNIDIR	Y	DIH	NA	13.76	3.42	YES	YES
E71K18C	bag19	DEBITAGE	COMPLETE	COMPLETE	CHERT	37.8	15.43	5.65	2.44977	2.73097	ELONGATED	BLADE	A	CONVERGENT	FEATHER	NO	Slightly_CURVED	FLAT	4	BIDIR	CHECKED_PATTERN	FAC	NA	7.03	2.29	YES	NO
E71K20B	bag2	DEBITAGE	COMPLETE	COMPLETE	CHERT	40.01	15.61	5.42	2.5631	2.88007	ELONGATED	BLADE	B	CONVERGENT	STEP	NO	SINUOUS	FLAT	3	UNIDIR	PARALLEL	PLAIN	NA	6.43	2.23	YES	NO
E71K18C	bag19	DEBITAGE	COMPLETE	COMPLETE	CHERT	46.27	18.01	6.43	2.56913	2.80093	ELONGATED	BLADE	A	CONVERGENT	FEATHER	NO	CURVED	Slightly_TWISTED	2	UNIDIR	SINGLE_ARRAY	FAC	NA	8.87	3.61	YES	NO
E71K18C	bag19	DEBITAGE	COMPLETE	COMPLETE	CHERT	39.83	15.13	4.7	2.63252	3.21915	ELONGATED	BLADE	A	CONVERGENT	HINGED	NO	FLAT	FLAT	4	UNIDIR	PARALLEL	PLAIN	NA	12.17	3.39	YES	NO
E71K18C	bag19	DEBITAGE	COMPLETE	COMPLETE	CHERT	41.58	15.48	4.73	2.68605	3.27273	ELONGATED	BLADE	A	CONVERGENT	FEATHER	NO	CURVED	FLAT	6	UNIDIR	CHECKED_PATTERN	PLAIN	NA	3.33	1.39	YES	YES
E71K20B	bag2	DEBITAGE	COMPLETE	COMPLETE	CHERT	53.19	19.76	5.77	2.6918	3.42461	ELONGATED	BLADE	B	CONVERGENT	FEATHER	NO	CURVED	FLAT	2	UNIDIR	SINGLE_ARRAY	LINEAR/PUNCT	pointed	NA	NA	YES	NO
E71K18C	bag19	DEBITAGE	COMPLETE	COMPLETE	CHERT	37.29	13.03	3.39	2.86186	3.84366	ELONGATED	BLADE	A	CONVERGENT	HINGED	YES	Slightly_CURVED	FLAT	3	UNIDIR	Y	FAC	pointed	7.56	3.24	YES	NO
E71K20B	bag2	DEBITAGE	COMPLETE	COMPLETE	CHERT	42.98	14.73	5.26	2.91785	2.80038	ELONGATED	BLADE	A	CONVERGENT	OVERSHOT	NO	CURVED	FLAT	5	BIDIR	FISH_BONES	LINEAR/PUNCT	NA	NA	NA	YES	NO
E71K18C	bag19	DEBITAGE	COMPLETE	COMPLETE	CHERT	39.85	13.65	3.48	2.91941	3.92241	ELONGATED	BLADE	A	CONVERGENT	FEATHER	NO	Slightly_CURVED	FLAT	5	UNIDIR	FISH_BONES	PLAIN	NA	3.69	1.87	YES	NO
E71K20B	bag2	DEBITAGE	COMPLETE	COMPLETE	CHERT	43.08	14.51	6.92	2.96899	2.09682	ELONGATED	BLADE	A	CONVERGENT	FEATHER	NO	CURVED	FLAT	4	UNI OPP	FISH_BONES	PLAIN	pointed	6	2.1	YES	NO
E71K18C	bag19	DEBITAGE	COMPLETE	COMPLETE	CHERT	41.59	13.97	4.59	2.97709	3.04357	ELONGATED	BLADE	B	CONVERGENT	FEATHER	NO	Slightly_CURVED	FLAT	3	UNI LAT	Y	FAC	NA	12.37	4.04	YES	NO
E71K20B	bag2	DEBITAGE	COMPLETE	COMPLETE	CHERT	42.68	14.13	4.13	3.02052	3.42131	ELONGATED	BLADE	A	CONVERGENT	FEATHER	NO	CURVED	FLAT	6	BIDIR	CHECKED_PATTERN	PLAIN	pointed and abraded	2.55	1.29	YES	NO
E71K18C	bag19	DEBITAGE	COMPLETE	COMPLETE	CHERT	43.85	14.35	7.12	3.05575	2.01545	ELONGATED	BLADE	A	CONVERGENT	FEATHER	NO	CURVED	FLAT	3	UNIDIR	Y	FAC	NA	10.88	5.9	YES	YES
E71K18C	bag19	DEBITAGE	COMPLETE	COMPLETE	CHERT	41.19	13.43	4.31	3.06701	3.11601	ELONGATED	BLADE	A	CONVERGENT	FEATHER	NO	Slightly_CURVED	FLAT	4	UNIDIR	PARALLEL	FAC	NA	8.62	1.72	YES	NO
E71K18C	bag19	DEBITAGE	COMPLETE	COMPLETE	CHERT	41.57	12.75	5.39	3.26039	2.36549	ELONGATED	BLADE	A	CONVERGENT	FEATHER	NO	Slightly_CURVED	Slightly_TWISTED	3	UNIDIR	PARALLEL	PLAIN	NA	7.65	3.77	YES	NO
E71K18C	bag19	DEBITAGE	COMPLETE	COMPLETE	CHERT	37.37	11.42	4.2	3.27233	2.71905	ELONGATED	BLADE	A	CONVERGENT	FEATHER	NO	Slightly_CURVED	FLAT	4	UNIDIR	Y	PLAIN	YES	2.38	1.2	YES	NO
E71K20B	bag2	DEBITAGE	COMPLETE	COMPLETE	CHERT	44.64	13.48	3.91	3.31157	3.44757	ELONGATED	BLADE	A	CONVERGENT	FEATHER	NO	Slightly_CURVED	FLAT	5	BIDIR	CHECKED_PATTERN	PLAIN	NA	3.58	1.57	YES	NO
E71K18C	bag19	DEBITAGE	COMPLETE	COMPLETE	CHERT	50.72	14.88	5.83	3.4086	2.55232	ELONGATED	BLADE	A	CONVERGENT	FEATHER	NO	CURVED	FLAT	4	UNIDIR	Y	FAC	NA	11.32	3.78	YES	NO
E71K20B	bag2	DEBITAGE	COMPLETE	COMPLETE	CHERT	43.53	12.64	7.46	3.44383	1.69437	ELONGATED	BLADE	A	CONVERGENT	OVERSHOT	NO	CURVED	FLAT	6	BIDIR	CHECKED_PATTERN	PLAIN	pointed	6.03	1.71	YES	NO
E71K18C	bag19	DEBITAGE	COMPLETE	COMPLETE	CHERT	57.07	16.25	5.05	3.512	3.21782	ELONGATED	BLADE	A	CONVERGENT	FEATHER	YES	Slightly_CURVED	FLAT	3	UNIDIR	Y	FAC	NA	14.67	4.66	YES	YES
E71K20B	bag2	DEBITAGE	COMPLETE	COMPLETE	CHERT	43.83	12.38	8.03	3.54039	1.54172	ELONGATED	BLADE	B	CONVERGENT	FEATHER	NO	Slightly_CURVED	FLAT	4	UNIDIR	PARALLEL	PLAIN	NA	6.68	1.87	YES	NO
E71K18C	bag19	DEBITAGE	COMPLETE	COMPLETE	CHERT	51.71	14.58	6.49	3.54664	2.24653	ELONGATED	BLADE	A	CONVERGENT	FEATHER	NO	Slightly_CURVED	FLAT	4	UNI LAT	FISH_BONES	FAC	NA	8.76	2.58	YES	NO
E71K18C	bag19	DEBITAGE	COMPLETE	COMPLETE	CHERT	46.49	12.52	3.84	3.71326	3.26042	ELONGATED	BLADE	A	CONVERGENT	FEATHER	NO	Slightly_CURVED	FLAT	5	UNIDIR	Y	FAC	pointed	6.8	1.82	YES	NO
E71K18C	bag19	DEBITAGE	COMPLETE	COMPLETE	CHERT	37.55	10.08	3.97	3.7252	2.53904	ELONGATED	BLADE	A	CONVERGENT	FEATHER	YES	Slightly_CURVED	TWISTED	3	UNIDIR	Y	PLAIN	NA	8.03	1.11	YES	NO
E71K18C	bag19	DEBITAGE	COMPLETE	COMPLETE	CHERT	48.59	12.69	6.59	3.829	1.92564	ELONGATED	BLADE	A	CONVERGENT	FEATHER	NO	CURVED	FLAT	7	UNIDIR	FISH_BONES	FAC	NA	9.49	3.77	YES	YES
E71K18C	bag19	DEBITAGE	COMPLETE	COMPLETE	CHERT	63.07	16.39	4.62	3.84808	3.54762	ELONGATED	BLADE	A	CONVERGENT	FEATHER	NO	Slightly_CURVED	FLAT	6	UNIDIR	CHECKED_PATTERN	PLAIN	pointed	3.93	2.34	YES	NO
E71K18C	bag19	DEBITAGE	COMPLETE	COMPLETE	CHERT	57.42	14.21	3.88	4.04082	3.66237	ELONGATED	BLADE	A	CONVERGENT	FEATHER	NO	CURVED	FLAT	3	UNIDIR	FISH_BONES	FAC	NA	6.18	4.28	YES	NO
E71K18C	bag19	DEBITAGE	COMPLETE	COMPLETE	CHERT	38	9.25	3.36	4.10811	2.75298	ELONGATED	BLADE	A	CONVERGENT	FEATHER	NO	FLAT	FLAT	4	UNI LAT	FISH_BONES	PLAIN	NA	4.29	1.23	YES	NO
E71K20B	bag2	DEBITAGE	COMPLETE	COMPLETE	CHERT	55.06	12.97	4.79	4.24518	2.70772	ELONGATED	BLADE	B	CONVERGENT	FEATHER	NO	CURVED	FLAT	4	UNIDIR	FISH_BONES	LINEAR/PUNCT	YES	NA	NA	YES	NO
E71K18C	bag19	DEBITAGE	COMPLETE	COMPLETE	CHERT	43.86	9.96	4.08	4.40361	2.44118	ELONGATED	BLADE	A	CONVERGENT	FEATHER	YES	Slightly_CURVED	TWISTED	5	UNIDIR	FISH_BONES	PLAIN	NA	6.08	1.26	YES	YES
E71K18C	bag19	DEBITAGE	COMPLETE	COMPLETE	CHERT	56.77	11.94	7.51	4.75461	1.58988	ELONGATED	BLADE	A	CONVERGENT	FEATHER	NO	VERY_CURVED	FLAT	4	UNIDIR	Y	PLAIN	NA	9.36	3.03	YES	NO
E71K18C	bag19	DEBITAGE	COMPLETE	COMPLETE	CHERT	39.06	19.84	5.77	1.96875	3.43847	ELONGATED	BLADE	B	DIST_CONV	STEP	YES	Slightly_CURVED	Slightly_TWISTED	3	UNIDIR	FISH_BONES	PLAIN	NA	8.67	2.21	YES	NO
E71K20A	Bag2	DEBITAGE	COMPLETE	COMPLETE	CHERT	40.4	20.2	9.4	2	2.14894	ELONGATED	BLADE	A	DIST_CONV	FEATHER	NO	VERY_CURVED	FLAT	8	UNI LAT	CHECKED_PATTERN	PLAIN	NO	4.4	2.1	SALIENT		NO	NA										ELONG
E71K20A	Bag1	DEBITAGE	COMPLETE	COMPLETE	CHERT	43.7	21.8	7.2	2.00459	3.02778	ELONGATED	BLADE	B	DIST_CONV	Slightly_OVERSHOT	NO	VERY_CURVED	FLAT	3	LAT	FISH_BONES	PLAIN	NO	7.3	2.1	Slightly_SALIENT		NO	NA										ELONG
E71K18C	bag11	DEBITAGE	COMPLETE	COMPLETE	CHERT	49	23.6	9.1	2.07627	2.59341	ELONGATED	BLADE	A	DIST_CONV	FEATHER	NO	Slightly_CURVED	FLAT	5	UNI LAT	PARALLEL	FAC	NO	14.3	6.9	SALIENT		NO	NA										ELONG
E71K20A	Bag1	DEBITAGE	COMPLETE	COMPLETE	CHERT	39.2	18.8	4	2.08511	4.7	ELONGATED	BLADE	A	DIST_CONV	FEATHER	NO	Slightly_CURVED	FLAT	3	UNI LAT	PARALLEL	PLAIN	NO	3.6	1.4	SALIENT		NO	NA										ELONG
E71K18C	bag11	DEBITAGE	COMPLETE	COMPLETE	CHERT	37.5	17.7	3.3	2.11864	5.36364	ELONGATED	BLADE	B	DIST_CONV	FEATHER	NO	CURVED	FLAT	4	UNIDIR	CHECKED_PATTERN	CORT	NO			Slightly_SALIENT		NO	NA										ELONG
E71K18C	bag19	DEBITAGE	COMPLETE	COMPLETE	CHERT	39.23	17.72	3.85	2.21388	4.6026	ELONGATED	BLADE	A	DIST_CONV	HINGED	NO	Slightly_CURVED	FLAT	6	UNI OPP	CHECKED_PATTERN	LINEAR/PUNCT	NA	NA	NA	YES	YES
E71K18C	bag19	DEBITAGE	COMPLETE	COMPLETE	CHERT	36.58	16.45	4.37	2.22371	3.7643	ELONGATED	BLADE	A	DIST_CONV	FEATHER	NO	Slightly_CURVED	FLAT	4	UNIDIR	Y	BRK	NA	NA	NA	YES	NA
E71K18C	bag11	DEBITAGE	COMPLETE	COMPLETE	CHERT	37.6	16.9	6.9	2.22485	2.44928	ELONGATED	BLADE	A	DIST_CONV	FEATHER	Slightly	VERY_CURVED	FLAT	3	LAT	Y	PLAIN	NO	11.5	3.3	SALIENT		NO	NA										ELONG
E71K18C	bag11	DEBITAGE	COMPLETE	COMPLETE	CHERT	41.1	18.4	5.4	2.2337	3.40741	ELONGATED	BLADE	A	DIST_CONV	HINGED	NO	FLAT	FLAT	4	UNIDIR	Y	PLAIN	NO	11.8	5.4	SALIENT		NO	NA										ELONG
E71K18C	bag11	DEBITAGE	COMPLETE	COMPLETE	CHERT	42	18.6	3.9	2.25806	4.76923	ELONGATED	BLADE	A	DIST_CONV	FEATHER	NO	CURVED	Slightly_TWISTED	6	BIDIR	CHECKED_PATTERN	FAC	NO	13.1	3.6	SALIENT		NO	NA										ELONG
E71K18C	bag19	DEBITAGE	COMPLETE	COMPLETE	CHERT	43.66	19.33	5.38	2.25867	3.59294	ELONGATED	BLADE	A	DIST_CONV	FEATHER	NO	FLAT	FLAT	4	UNIDIR	CHECKED_PATTERN	PLAIN	pointed and abraded	5.86	1.22	YES	NO
E71K18C	bag11	DEBITAGE	COMPLETE	COMPLETE	CHERT	38.2	16.9	6.7	2.26036	2.52239	ELONGATED	BLADE	A	DIST_CONV	FEATHER	NO	CURVED	FLAT	5	UNI LAT	CHECKED_PATTERN	INDET	NO			SALIENT		NO	NA										ELONG
E71K20A	Bag1	DEBITAGE	COMPLETE	COMPLETE	CHERT	43.1	18.8	12.4	2.29255	1.51613	ELONGATED	BLADE	B	DIST_CONV	FEATHER	NO	Slightly_CURVED	FLAT	3	UNI LAT	Y	PLAIN	NO	13	4.8	DIFFUSED		NO	NA										ELONG
E71K20A	Bag1	DEBITAGE	COMPLETE	COMPLETE	CHERT	56	24.2	7.9	2.31405	3.06329	ELONGATED	BLADE	A	DIST_CONV	Slightly_OVERSHOT	NO	Slightly_CURVED	FLAT	10	UNI LAT	CHECKED_PATTERN	PLAIN	NO	12.5	10	Very_SALIENT		NO	NA										ELONG
E71K20A	Bag1	DEBITAGE	COMPLETE	COMPLETE	CHERT	50.6	21.6	8.4	2.34259	2.57143	ELONGATED	BLADE	A	DIST_CONV	OVERSHOT	NO	VERY_CURVED	FLAT	7	UNI LAT	PARALLEL	LINEAR/PUNCT	NO			Slightly_SALIENT		NO	NA										ELONG
E71K18C	bag11	DEBITAGE	COMPLETE	COMPLETE	CHERT	57.7	24.3	7.8	2.37449	3.11538	ELONGATED	BLADE	C	DIST_CONV	OVERSHOT	NO	CURVED	FLAT	7	UNI OPP	PARALLEL	INDET	NO	16.1	4.9	DEFORMED		NO	NA										ELONG
E71K18C	bag19	DEBITAGE	COMPLETE	COMPLETE	CHERT	37.29	15.64	2.92	2.38427	5.35616	ELONGATED	BLADE	A	DIST_CONV	FEATHER	NO	FLAT	FLAT	3	UNIDIR	PARALLEL	LINEAR/PUNCT	NA	NA	NA	YES	NO
E71K20A	Bag1	DEBITAGE	COMPLETE	COMPLETE	CHERT	40.2	16.4	8.8	2.45122	1.86364	ELONGATED	BLADE	A	DIST_CONV	OVERSHOT	NO	VERY_CURVED	FLAT	6	UNI LAT	FISH_BONES	PLAIN	NO	3.3	2.7	Slightly_SALIENT		NO	NA										ELONG
E71K20B	bag2	DEBITAGE	COMPLETE	COMPLETE	CHERT	46.48	18.88	6.03	2.46186	3.13101	ELONGATED	BLADE	B	DIST_CONV	OVERSHOT	YES	Slightly_CURVED	Slightly_TWISTED	4	UNIDIR	PARALLEL	FAC	NA	11.31	5.82	YES	NO
E71K18C	bag11	DEBITAGE	COMPLETE	COMPLETE	CHERT	39.6	15.9	6	2.49057	2.65	ELONGATED	BLADE	A	DIST_CONV	FEATHER	NO	Slightly_CURVED	FLAT	3	UNIDIR	SINGLE_ARRAY	CRUSHED	NO			Slightly_SALIENT		NO	NA										ELONG
E71K18C	bag11	DEBITAGE	COMPLETE	COMPLETE	CHERT	43.7	17	3.8	2.57059	4.47368	ELONGATED	BLADE	A	DIST_CONV	FEATHER	NO	FLAT	FLAT	4	UNIDIR	PARALLEL	FAC	NO	9.9	3.5	Slightly_SALIENT		NO	NA										LEV
E71K20B	bag2	DEBITAGE	COMPLETE	COMPLETE	CHERT	46.08	17.68	6.15	2.60633	2.8748	ELONGATED	BLADE	A	DIST_CONV	FEATHER	NO	Slightly_CURVED	FLAT	6	UNIDIR	CHECKED_PATTERN	PLAIN	NA	4.21	1.73	YES	NO
E71K18C	bag19	DEBITAGE	COMPLETE	COMPLETE	CHERT	51.77	19.51	8.82	2.65351	2.21202	ELONGATED	BLADE	A	DIST_CONV	FEATHER	NO	CURVED	FLAT	4	UNIDIR	Y	PLAIN	NA	7.93	5.08	YES	NO
E71K20B	bag2	DEBITAGE	COMPLETE	COMPLETE	CHERT	48.92	18.16	5.27	2.69383	3.44592	ELONGATED	BLADE	A	DIST_CONV	FEATHER	YES	CURVED	FLAT	4	UNIDIR	PARALLEL	PLAIN	YES	8.93	3.51	YES	NO
E71K18C	bag19	DEBITAGE	COMPLETE	COMPLETE	CHERT	38.69	14.31	4	2.7037	3.5775	ELONGATED	BLADE	A	DIST_CONV	FEATHER	NO	Slightly_CURVED	FLAT	3	UNIDIR	SINGLE_ARRAY	PLAIN	NA	8.14	2.59	YES	NO
E71K18C	bag11	DEBITAGE	COMPLETE	COMPLETE	CHERT	47.4	17.5	4.4	2.70857	3.97727	ELONGATED	BLADE	A	DIST_CONV	FEATHER	YES	Slightly_CURVED	FLAT	2	UNIDIR	SINGLE_ARRAY	PLAIN	NO	4.4	4.3	SALIENT		NO	NA										ELONG
E71K20A	Bag1	DEBITAGE	COMPLETE	COMPLETE	CHERT	48.5	17.7	7.6	2.74011	2.32895	ELONGATED	BLADE	A	DIST_CONV	FEATHER	NO	SINUOUS	FLAT	7	BIDIR	RADIATING	PLAIN	NO	fract		BRK		NO	NA										ELONG
E71K18C	bag19	DEBITAGE	COMPLETE	COMPLETE	CHERT	36.6	13.3	4.72	2.75188	2.8178	ELONGATED	BLADE	A	DIST_CONV	FEATHER	NO	FLAT	FLAT	4	UNIDIR	PARALLEL	FAC	NA	5.66	1.61	YES	NO
E71K18C	bag11	DEBITAGE	COMPLETE	COMPLETE	CHERT	41.3	15	5.7	2.75333	2.63158	ELONGATED	BLADE	A	DIST_CONV	FEATHER	NO	FLAT	FLAT	4	BIDIR	CHECKED_PATTERN	BRK	BRK			BRK		BRK	NA										ELONG
E71K20B	bag2	DEBITAGE	COMPLETE	COMPLETE	CHERT	43.25	15.68	5.81	2.75829	2.6988	ELONGATED	BLADE	A	DIST_CONV	OVERSHOT	NO	CURVED	FLAT	5	UNI LAT	CHECKED_PATTERN	PLAIN	YES	5.62	3.36	YES	YES
E71K20B	bag2	DEBITAGE	COMPLETE	COMPLETE	CHERT	41.69	14.9	6.96	2.79799	2.1408	ELONGATED	BLADE	C	DIST_CONV	OVERSHOT	NO	CURVED	FLAT	2	UNIDIR	SINGLE_ARRAY	PLAIN	NA	7.57	2.01	YES	NO
E71K18C	bag11	DEBITAGE	COMPLETE	COMPLETE	CHERT	36.8	13.1	5.9	2.80916	2.22034	ELONGATED	BLADE	A	DIST_CONV	FEATHER	NO	Slightly_CURVED	FLAT	5	UNIDIR	CHECKED_PATTERN	PLAIN	NO	12.3	5.3	Very_SALIENT		NO	NA										ELONG
E71K20A	Bag2	DEBITAGE	COMPLETE	COMPLETE	CHERT	59.6	20.5	10.7	2.90732	1.91589	ELONGATED	BLADE	B	DIST_CONV	Slightly_OVERSHOT	NO	VERY_CURVED	FLAT	3	UNI LAT	CHECKED_PATTERN	CORT	NO			SALIENT		NO	NA										ELONG
E71K20B	bag2	DEBITAGE	COMPLETE	COMPLETE	CHERT	47.27	15.6	6.73	3.03013	2.31798	ELONGATED	BLADE	B	DIST_CONV	OVERSHOT	NO	VERY_CURVED	FLAT	5	BIDIR	CHECKED_PATTERN	PLAIN	pointed and hinged	5.68	1.31	YES	NO
E71K20B	bag2	DEBITAGE	COMPLETE	COMPLETE	CHERT	45.15	14.65	6.59	3.08191	2.22307	ELONGATED	BLADE	B	DIST_CONV	OVERSHOT	NO	Slightly_CURVED	FLAT	4	UNIDIR	FISH_BONES	PLAIN	YES	3.59	1.23	YES	NO
E71K20A	Bag2	DEBITAGE	COMPLETE	COMPLETE	CHERT	41.7	13.4	6.1	3.11194	2.19672	ELONGATED	BLADE	B	DIST_CONV	FEATHER	NO	Slightly_CURVED	FLAT	3	UNIDIR	FISH_BONES	DIH	NO	4.2	3.9	SALIENT		NO	NA										ELONG
E71K18C	bag19	DEBITAGE	COMPLETE	COMPLETE	CHERT	57.89	18.31	9.3	3.16166	1.96882	ELONGATED	BLADE	A	DIST_CONV	FEATHER	NO	Slightly_CURVED	TWISTED	4	UNIDIR	PARALLEL	PLAIN	NA	9.66	4.17	YES	NO
E71K20B	bag2	DEBITAGE	COMPLETE	COMPLETE	CHERT	54.85	16.99	7.2	3.22837	2.35972	ELONGATED	BLADE	A	DIST_CONV	FEATHER	NO	Slightly_CURVED	FLAT	5	UNI LAT	CHECKED_PATTERN	PLAIN	YES	5.53	1.29	YES	NO
E71K18C	bag19	DEBITAGE	COMPLETE	COMPLETE	CHERT	37.22	11.41	4.14	3.26205	2.75604	ELONGATED	BLADE	A	DIST_CONV	HINGED	NO	CURVED	FLAT	4	UNIDIR	Y	LINEAR/PUNCT	NA	NA	NA	YES	YES
E71K20B	bag2	DEBITAGE	COMPLETE	COMPLETE	CHERT	45.72	13.98	4.51	3.27039	3.09978	ELONGATED	BLADE	A	DIST_CONV	FEATHER	NO	Slightly_CURVED	FLAT	6	BIDIR	CHECKED_PATTERN	LINEAR/PUNCT	YES	NA	NA	YES	NO
E71K20A	Bag1	DEBITAGE	COMPLETE	COMPLETE	CHERT	43	13.1	4	3.28244	3.275	ELONGATED	BLADE	A	DIST_CONV	FEATHER	NO	FLAT	FLAT	3	UNIDIR	PARALLEL	PLAIN	YES	3.5	1.5	BRK		BRK	NA										ELONG
E71K18C	bag11	DEBITAGE	COMPLETE	COMPLETE	CHERT	39.6	12	3.1	3.3	3.87097	ELONGATED	BLADE	A	DIST_CONV	FEATHER	NO	CURVED	FLAT	7	UNIDIR	Y	FAC	NO	4.7	2.3	Slightly_SALIENT		NO	NA										ELONG
E71K18C	bag11	DEBITAGE	COMPLETE	COMPLETE	CHERT	57.6	17.4	7.9	3.31034	2.20253	ELONGATED	BLADE	A	DIST_CONV	Slightly_HINGED	NO	SINUOUS	FLAT	5	UNIDIR	Y	PLAIN	NO	6.5	6.2	Slightly_SALIENT		NO	NA										ELONG
E71K18C	bag11	DEBITAGE	COMPLETE	COMPLETE	CHERT	52.4	15.7	5.9	3.33758	2.66102	ELONGATED	BLADE	A	DIST_CONV	FEATHER	NO	CURVED	FLAT	6	UNI LAT	FISH_BONES	DIH	NO	16.1	6.7	SALIENT		NO	NA										ELONG
E71K20B	bag2	DEBITAGE	COMPLETE	COMPLETE	CHERT	49.97	14.96	7.16	3.34024	2.08939	ELONGATED	BLADE	A	DIST_CONV	STEP	NO	Slightly_CURVED	FLAT	7	UNI RIDGE	Y	PLAIN	YES	9.87	2.55	YES	NO
E71K18C	bag11	DEBITAGE	COMPLETE	COMPLETE	CHERT	43.5	12.8	5.6	3.39844	2.28571	ELONGATED	BLADE	A	DIST_CONV	FEATHER	NO	CURVED	FLAT	5	UNIDIR	FISH_BONES	FAC	NO	6.7	3.6	SALIENT		NO	NA										ELONG
E71K20B	bag2	DEBITAGE	COMPLETE	COMPLETE	CHERT	44.07	12.7	6.11	3.47008	2.07856	ELONGATED	BLADE	A	DIST_CONV	STEP	NO	CURVED	FLAT	5	BIDIR	CHECKED_PATTERN	PLAIN	NA	5.21	1.57	YES	YES
E71K20B	bag2	DEBITAGE	COMPLETE	COMPLETE	CHERT	67.68	19.12	7.19	3.53975	2.65925	ELONGATED	BLADE	A	DIST_CONV	FEATHER	NO	Slightly_CURVED	FLAT	4	UNI LAT	Y	PLAIN	NA	12.89	5.22	YES	NO
E71K18C	bag11	DEBITAGE	COMPLETE	COMPLETE	CHERT	42.5	11.9	3.2	3.57143	3.71875	ELONGATED	BLADE	A	DIST_CONV	FEATHER	NO	Slightly_CURVED	FLAT	6	UNI OPP	INVERTED_Y	FAC	NO	5.6	2.5	SALIENT		NO	NA										ELONG
E71K20A	Bag2	DEBITAGE	COMPLETE	COMPLETE	CHERT	49.1	13.6	6.6	3.61029	2.06061	ELONGATED	BLADE	C	DIST_CONV	FEATHER	NO	FLAT	FLAT	2	UNIDIR	CHECKED_PATTERN	PLAIN	NO	12.9	5.4	SALIENT		NO	NA										ELONG
E71K20A	Bag1	DEBITAGE	COMPLETE	COMPLETE	CHERT	44	11.8	12.2	3.72881	0.967213	ELONGATED	BLADE	A	DIST_CONV	Slightly_OVERSHOT	NO	VERY_CURVED	TWISTED	4	BIDIR	FISH_BONES	LINEAR/PUNCT	NO			DIFFUSED		NO	NA										ELONG
E71K20B	bag2	DEBITAGE	COMPLETE	COMPLETE	CHERT	50.68	12.94	4.69	3.91654	2.75906	ELONGATED	BLADE	A	DIST_CONV	FEATHER	NO	FLAT	FLAT	3	UNIDIR	Y	LINEAR/PUNCT	pointed hinged and abraded	NA	NA	YES	YES
E71K20B	bag2	DEBITAGE	COMPLETE	COMPLETE	CHERT	51.64	13.16	4.86	3.92401	2.70782	ELONGATED	BLADE	A	DIST_CONV	FEATHER	NO	CURVED	FLAT	7	UNIDIR	CHECKED_PATTERN	PLAIN	YES	3.89	1.81	YES	YES
E71K18C	bag11	DEBITAGE	COMPLETE	COMPLETE	CHERT	60.1	15.2	4	3.95395	3.8	ELONGATED	BLADE	A	DIST_CONV	FEATHER	NO	Slightly_CURVED	FLAT	6	UNI OPP	FISH_BONES	FAC	NO	6.4	3.4	Slightly_SALIENT		NO	NA										ELONG
E71K18C	bag11	DEBITAGE	COMPLETE	COMPLETE	CHERT	40.4	9.9	4.3	4.08081	2.30233	ELONGATED	BLADE	A	DIST_CONV	FEATHER	YES	Slightly_CURVED	Slightly_TWISTED	4	BIDIR	FISH_BONES	FAC	NO	7.1	1.5	SALIENT		NO	NA										ELONG
E71K20A	Bag2	DEBITAGE	COMPLETE	COMPLETE	CHERT	60.4	14.8	4.6	4.08108	3.21739	ELONGATED	BLADE	A	DIST_CONV	FEATHER	NO	CURVED	FLAT	8	CENTRIP	CHECKED_PATTERN	LINEAR/PUNCT	YES			Slightly_SALIENT		NO	NA										ELONG
E71K20B	bag2	DEBITAGE	COMPLETE	COMPLETE	CHERT	44.36	10.86	3.22	4.08471	3.37267	ELONGATED	BLADE	A	DIST_CONV	FEATHER	NO	Slightly_CURVED	FLAT	2	UNIDIR	SINGLE_ARRAY	PLAIN	YES	3.29	1.04	YES	NO
E71K18C	bag11	DEBITAGE	COMPLETE	COMPLETE	CHERT	42	9.5	6.6	4.42105	1.43939	ELONGATED	BLADE	A	DIST_CONV	FEATHER	NO	SINUOUS	FLAT	4	INDET	Y	PLAIN	NO	2.7	1.4	DEFORMED		NO	RIDGE										ELONG
E71K18C	bag19	DEBITAGE	COMPLETE	COMPLETE	CHERT	48.73	10.93	3.82	4.45837	2.86126	ELONGATED	BLADE	A	DIST_CONV	HINGED	NO	CURVED	FLAT	5	UNI OPP	CHECKED_PATTERN	FAC	NA	4.41	1.39	YES	NO
E71K20B	bag2	DEBITAGE	COMPLETE	COMPLETE	CHERT	56.49	8.79	7.05	6.42662	1.24681	ELONGATED	BLADE	B	DIST_CONV	FEATHER	NO	CURVED	FLAT	6	BIDIR	CHECKED_PATTERN	LINEAR/PUNCT	YES	NA	NA	YES	NO
E71K18C	bag11	DEBITAGE	PROX	ALMOST_COMPLETE	CHERT	NA	NA	NA	NA	NA	ELONGATED	BLADE	A	DIST_CONV	BRK	NO	CURVED	FLAT	4	BIDIR	FISH_BONES	BRK	NO			SALIENT		NO	NA										ELONG
E71K18C	bag11	DEBITAGE	PROX	ALMOST_COMPLETE	CHERT	NA	NA	NA	NA	NA	ELONGATED	BLADE	A	DIST_CONV	BRK	NO	Slightly_CURVED	FLAT	4	UNIDIR	Y	PLAIN	NO	6.9	3.2	SALIENT		NO	NA										ELONG
E71K20A	Bag2	DEBITAGE	PROX	ALMOST_COMPLETE	CHERT	NA	NA	NA	NA	NA	ELONGATED	BLADE	A	DIST_CONV	BRK	NO	FLAT	FLAT	4	UNIDIR	FISH_BONES	PLAIN	NO	7	1.7	DEFORMED		NO	NA										ELONG
E71K18C	bag11	DEBITAGE	COMPLETE	COMPLETE	CHERT	45.2	23.1	6.2	1.95671	3.72581	ELONGATED	BLADE	A	DIVERGENT	Slightly_OVERSHOT	NO	Slightly_CURVED	FLAT	3	UNI LAT	INVERTED_Y	LINEAR/PUNCT	NO			DEFORMED		NO	NA										ELONG
E71K20A	Bag1	DEBITAGE	COMPLETE	COMPLETE	CHERT	44.9	21.6	6.5	2.0787	3.32308	ELONGATED	BLADE	B	DIVERGENT	OVERSHOT	NO	CURVED	FLAT	3	UNIDIR	SINGLE_ARRAY	LINEAR/PUNCT	NO			Slightly_SALIENT		NO	NA										ELONG
E71K18C	bag11	DEBITAGE	COMPLETE	COMPLETE	CHERT	48.6	22.1	7.8	2.1991	2.83333	ELONGATED	BLADE	B	DIVERGENT	FEATHER	NO	CURVED	FLAT	4	BIDIR	CHECKED_PATTERN	FAC	NO	6	3.2	Very_SALIENT		NO	NA										ELONG
E71K20B	bag2	DEBITAGE	COMPLETE	COMPLETE	CHERT	42.75	18.96	5.82	2.25475	3.25773	ELONGATED	BLADE	A	DIVERGENT	OVERSHOT	NO	Slightly_CURVED	FLAT	4	UNI OPP	CHECKED_PATTERN	BRK	NA	NA	NA	YES	NO
E71K20B	bag2	DEBITAGE	COMPLETE	COMPLETE	CHERT	42.94	18.27	6.33	2.3503	2.88626	ELONGATED	BLADE	A	DIVERGENT	HINGED	NO	FLAT	Slightly_TWISTED	4	UNI OPP	CHECKED_PATTERN	PLAIN	YES	6.9	2.93	YES	NO
E71K18C	bag11	DEBITAGE	COMPLETE	COMPLETE	CHERT	37.4	14.9	11.6	2.51007	1.28448	ELONGATED	BLADE	A	DIVERGENT	FEATHER	NO	CURVED	FLAT	5	CENTRIP	INVERTED_Y	INDET	ABS			Slightly_SALIENT		NO	RIDGE										ELONG
E71K20B	bag2	DEBITAGE	COMPLETE	COMPLETE	CHERT	48.71	18.67	7.54	2.609	2.47613	ELONGATED	BLADE	A	DIVERGENT	OVERSHOT	NO	CURVED	FLAT	4	BIDIR	CHECKED_PATTERN	PLAIN	NA	4.97	1.69	YES	NO
E71K18C	bag19	DEBITAGE	COMPLETE	COMPLETE	CHERT	37.63	14.04	4.95	2.6802	2.83636	ELONGATED	BLADE	A	DIVERGENT	FEATHER	NO	Slightly_CURVED	FLAT	3	UNI OPP	INVERTED_Y	FAC	NA	4.9	3.19	YES	NO
E71K18C	bag19	DEBITAGE	COMPLETE	COMPLETE	CHERT	43.57	15.73	5.5	2.76987	2.86	ELONGATED	BLADE	A	DIVERGENT	HINGED	NO	FLAT	FLAT	4	UNIDIR	CHECKED_PATTERN	PLAIN	NA	3.39	2.99	YES	NO
E71K18C	bag19	DEBITAGE	COMPLETE	COMPLETE	CHERT	59.98	18.13	7.21	3.30833	2.51456	ELONGATED	BLADE	A	DIVERGENT	OVERSHOT	NO	CURVED	FLAT	6	UNIDIR	CHECKED_PATTERN	LINEAR/PUNCT	pointed	NA	NA	YES	NO
E71K20B	bag2	DEBITAGE	COMPLETE	COMPLETE	CHERT	49.56	14.82	4.52	3.34413	3.27876	ELONGATED	BLADE	A	DIVERGENT	FEATHER	NO	Slightly_CURVED	FLAT	5	BIDIR	CHECKED_PATTERN	BRK	NA	NA	NA	NA	NA
E71K20B	bag2	DEBITAGE	COMPLETE	COMPLETE	CHERT	57.43	16.85	6.94	3.40831	2.42795	ELONGATED	BLADE	A	DIVERGENT	OVERSHOT	NO	VERY_CURVED	FLAT	7	UNI LAT	CHECKED_PATTERN	PLAIN	pointed	3.55	1.51	YES	NO
E71K20B	bag2	DEBITAGE	COMPLETE	COMPLETE	CHERT	52.26	15.18	7.2	3.44269	2.10833	ELONGATED	BLADE	B	DIVERGENT	FEATHER	NO	Slightly_CURVED	FLAT	3	UNIDIR	FISH_BONES	LINEAR/PUNCT	NA	NA	NA	YES	NO
E71K18C	bag11	DEBITAGE	COMPLETE	COMPLETE	CHERT	58.8	25.1	11.8	2.34263	2.12712	ELONGATED	BLADE	B	IRREG	HINGED	NO	CURVED	TWISTED	4	LAT	CHECKED_PATTERN	PLAIN	NO	siret	siret	SIRET		NO	NA										ELONG
E71K20A	Bag2	DEBITAGE	DIST	ALMOST_COMPLETE	CHERT	46.3	16.7	9.8	2.77246	1.70408	ELONGATED	BLADE	B	IRREG	Slightly_OVERSHOT	NO	CURVED	Slightly_TWISTED	6	CENTRIP	RADIATING	ABS	ABS			ABS		ABS	NA										ELONG
E71K18C	bag11	DEBITAGE	COMPLETE	COMPLETE	CHERT	39.7	17.7	6	2.24294	2.95	ELONGATED	BLADE	B	PARALLEL	FEATHER	NO	Slightly_CURVED	FLAT	4	BIDIR	PARALLEL	FAC	NO	12.1	4.2	SALIENT		NO	NA										ELONG
E71K18C	bag19	DEBITAGE	COMPLETE	COMPLETE	CHERT	35.31	15.21	4.17	2.3215	3.64748	ELONGATED	BLADE	A	PARALLEL	FEATHER	NO	Slightly_CURVED	FLAT	4	UNIDIR	CHECKED_PATTERN	PLAIN	YES	7.26	1.75	YES	YES
E71K18C	bag11	DEBITAGE	COMPLETE	COMPLETE	CHERT	36.2	15.2	4.2	2.38158	3.61905	ELONGATED	BLADE	A	PARALLEL	FEATHER	NO	FLAT	FLAT	3	UNIDIR	PARALLEL	FAC	NO	12.1	5.4	Very_SALIENT		NO	NA										LEV
E71K18C	bag19	DEBITAGE	COMPLETE	COMPLETE	CHERT	49.81	20.79	5.62	2.39586	3.69929	ELONGATED	BLADE	A	PARALLEL	HINGED	NO	FLAT	FLAT	3	UNIDIR	PARALLEL	FAC	YES	12.17	3.1	YES	YES
E71K20B	bag2	DEBITAGE	COMPLETE	COMPLETE	CHERT	41.9	16.88	4.3	2.48223	3.92558	ELONGATED	BLADE	A	PARALLEL	FEATHER	NO	VERY_CURVED	FLAT	4	BIDIR	PARALLEL	FAC	NA	10.72	5.14	YES	NO
E71K18C	bag11	DEBITAGE	COMPLETE	COMPLETE	CHERT	47.1	18.9	7.5	2.49206	2.52	ELONGATED	BLADE	B	PARALLEL	FEATHER	NO	Slightly_CURVED	FLAT	3	UNIDIR	Y	PLAIN	NO	5.4	3.3	Very_SALIENT		NO	NA										CORT DEBORDANT
E71K18C	bag11	DEBITAGE	COMPLETE	COMPLETE	CHERT	54.1	21.6	6.3	2.50463	3.42857	ELONGATED	BLADE	B	PARALLEL	FEATHER	NO	FLAT	FLAT	4	BIDIR	CHECKED_PATTERN	BRK	BRK			BRK		NO	NA										ELONG
E71K20B	bag2	DEBITAGE	COMPLETE	COMPLETE	CHERT	49.96	19.92	7.29	2.50803	2.73251	ELONGATED	BLADE	A	PARALLEL	HINGED	NO	FLAT	FLAT	3	UNIDIR	PARALLEL	FAC	NA	16.33	6.15	YES	NO
E71K18C	bag11	DEBITAGE	COMPLETE	COMPLETE	CHERT	43.8	17.4	5.8	2.51724	3	ELONGATED	BLADE	B	PARALLEL	FEATHER	NO	SINUOUS	FLAT	5	UNI LAT	FISH_BONES	FAC	NO	17.7	8.8	SALIENT		NO	NA										ELONG
E71K18C	bag11	DEBITAGE	COMPLETE	COMPLETE	SANDSTONE?	46.5	18.2	5.5	2.55495	3.30909	ELONGATED	BLADE	A	PARALLEL	STEP	NO	Slightly_CURVED	FLAT	3	BIDIR	Y	DIH	NO	14.7	5.8	Very_SALIENT		NO	DIST										ELONG
E71K18C	bag19	DEBITAGE	COMPLETE	COMPLETE	CHERT	47.58	18.31	6.04	2.59858	3.03146	ELONGATED	BLADE	A	PARALLEL	HINGED	NO	Slightly_CURVED	FLAT	4	UNIDIR	PARALLEL	PLAIN	NA	9.9	1.68	YES	YES
E71K18C	bag19	DEBITAGE	COMPLETE	COMPLETE	CHERT	37.16	14.08	4.35	2.6392	3.23678	ELONGATED	BLADE	A	PARALLEL	FEATHER	NO	FLAT	FLAT	3	UNI OPP	INVERTED_Y	FAC	NA	8.17	3.57	YES	NO
E71K18C	bag11	DEBITAGE	COMPLETE	COMPLETE	CHERT	45.7	17.3	7	2.64162	2.47143	ELONGATED	BLADE	A	PARALLEL	FEATHER	NO	FLAT	Slightly_TWISTED	4	BIDIR	INVERTED_Y	PLAIN	NO	7.3	2.8	SALIENT		NO	NA										ELONG
E71K18C	bag19	DEBITAGE	COMPLETE	COMPLETE	CHERT	44	16.26	5.02	2.70603	3.23904	ELONGATED	BLADE	A	PARALLEL	FEATHER	NO	FLAT	FLAT	4	UNIDIR	PARALLEL	PLAIN	YES	11.44	2.91	YES	NO
E71K18C	bag11	DEBITAGE	COMPLETE	COMPLETE	CHERT	51.9	19.1	3.5	2.71728	5.45714	ELONGATED	BLADE	A	PARALLEL	FEATHER	NO	Slightly_CURVED	FLAT	5	UNI OPP	FISH_BONES	FAC	NO	12	7.5	SALIENT		NO	NA										LEV
E71K20A	Bag1	DEBITAGE	COMPLETE	COMPLETE	CHERT	45.4	16.7	3.7	2.71856	4.51351	ELONGATED	BLADE	A	PARALLEL	Slightly_OVERSHOT	NO	Slightly_CURVED	FLAT	6	UNI LAT	CHECKED_PATTERN	PLAIN	NO	5.3	2	SALIENT		NO	NA										ELONG
E71K18C	bag19	DEBITAGE	COMPLETE	COMPLETE	CHERT	39.95	14.61	7.13	2.73443	2.04909	ELONGATED	BLADE	A	PARALLEL	FEATHER	NO	FLAT	FLAT	3	UNI LAT	PARALLEL	DIH	NA	11.14	3.91	YES	YES
E71K20B	bag2	DEBITAGE	COMPLETE	COMPLETE	CHERT	41.3	14.05	4.42	2.9395	3.17873	ELONGATED	BLADE	A	PARALLEL	OVERSHOT	NO	CURVED	FLAT	3	UNIDIR	PARALLEL	INDET	NA	NA	NA	YES	YES
E71K18C	bag19	DEBITAGE	COMPLETE	COMPLETE	CHERT	53.12	17.89	6.39	2.96926	2.79969	ELONGATED	BLADE	B	PARALLEL	OVERSHOT	NO	Slightly_CURVED	FLAT	6	UNIDIR	PARALLEL	DIH	NA	8.53	2.73	YES	NO
E71K20B	bag2	DEBITAGE	COMPLETE	COMPLETE	CHERT	48.27	16.21	7.86	2.97779	2.06234	ELONGATED	BLADE	A	PARALLEL	HINGED	NO	CONVEX	FLAT	2	UNIDIR	SINGLE_ARRAY	PLAIN	NA	9.05	1.72	YES	NO
E71K20A	Bag1	DEBITAGE	COMPLETE	COMPLETE	CHERT	42.7	14.2	3.5	3.00704	4.05714	ELONGATED	BLADE	B	PARALLEL	FEATHER	NO	CURVED	FLAT	3	UNI LAT	PARALLEL	PLAIN	NO	4	1.1	Slightly_SALIENT		NO	NA										ELONG
E71K20A	Bag1	DEBITAGE	COMPLETE	COMPLETE	CHERT	49.5	16	4.3	3.09375	3.72093	ELONGATED	BLADE	A	PARALLEL	FEATHER	NO	CURVED	FLAT	7	BIDIR	CHECKED_PATTERN	FAC	NO	6.5	3.5	SALIENT		NO	NA										ELONG
E71K20B	bag2	DEBITAGE	COMPLETE	COMPLETE	CHERT	50.65	15.82	3.95	3.20164	4.00506	ELONGATED	BLADE	A	PARALLEL	FEATHER	NO	CURVED	FLAT	7	UNI OPP	FISH_BONES	PLAIN	YES	4.87	1.49	YES	NO
E71K18C	bag19	DEBITAGE	COMPLETE	COMPLETE	CHERT	39.25	12.22	3.94	3.21195	3.10152	ELONGATED	BLADE	A	PARALLEL	FEATHER	NO	CURVED	FLAT	5	UNI OPP	PARALLEL	PLAIN	NA	5.35	2.7	YES	NO
E71K18C	bag11	DEBITAGE	COMPLETE	COMPLETE	CHERT	41.6	12.3	4.4	3.38211	2.79545	ELONGATED	BLADE	B	PARALLEL	FEATHER	NO	Slightly_CURVED	FLAT	5	UNIDIR	PARALLEL	FAC	NO	9	3.7	SALIENT		NO	NA										ELONG
E71K20B	bag2	DEBITAGE	COMPLETE	COMPLETE	CHERT	48.56	14.2	5.23	3.41972	2.71511	ELONGATED	BLADE	A	PARALLEL	FEATHER	NO	CURVED	FLAT	6	UNI OPP	CHECKED_PATTERN	LINEAR/PUNCT	YES	NA	NA	YES	NO
E71K18C	bag11	DEBITAGE	COMPLETE	COMPLETE	CHERT	40.8	11.7	4.3	3.48718	2.72093	ELONGATED	BLADE	A	PARALLEL	FEATHER	NO	SINUOUS	FLAT	4	BIDIR	Y	LINEAR/PUNCT	NO			DIFFUSED		NO	NA										ELONG
E71K18C	bag11	DEBITAGE	COMPLETE	COMPLETE	CHERT	59.7	16.9	4.7	3.53254	3.59574	ELONGATED	BLADE	A	PARALLEL	Slightly_OVERSHOT	NO	Slightly_CURVED	Slightly_TWISTED	5	UNI LAT	INVERTED_Y	BRK	BRK			BRK		NO	NA										ELONG
E71K18C	bag11	DEBITAGE	PROX	SMALL	CHERT	NA	NA	NA	NA	NA	ELONGATED	BLADE	A	PARALLEL	BRK	NO	NA	NA		NA		DIH	NO	4.8	1.8	SALIENT		NO	NA										ELONG
E71K18C	bag11	DEBITAGE	PROX	ALMOST_COMPLETE	CHERT	NA	NA	NA	NA	NA	ELONGATED	BLADE	A	PARALLEL	BRK	NO	Slightly_CURVED	FLAT	4	UNIDIR	PARALLEL	FAC	NO	8.9	3.1	SALIENT		NO	NA										ELONG
E71K18C	bag11	DEBITAGE	PROX	SMALL	CHERT	NA	NA	NA	NA	NA	ELONGATED	BLADE	A	PARALLEL	BRK	NO	CURVED	FLAT	3	UNIDIR	SINGLE_ARRAY	FAC	NO	7.4	2.5	SALIENT		NO	NA										ELONG
E71K18C	bag11	DEBITAGE	PROX	SMALL	CHERT	NA	NA	NA	NA	NA	ELONGATED	BLADE	A	PARALLEL	BRK	NO	Slightly_CURVED	FLAT	2	UNI LAT	SINGLE_ARRAY	FAC	NO	7.2	3.1	SALIENT		NO	NA										ELONG
E71K18C	bag11	DEBITAGE	PROX	SMALL	CHERT	NA	NA	NA	NA	NA	ELONGATED	BLADE	A	PARALLEL	BRK	NO	FLAT	FLAT	4	UNIDIR	Y	FAC	NO	9.4	2.5	SALIENT		NO	NA										ELONG
E71K18C	bag11	DEBITAGE	PROX	SMALL	CALCED	NA	NA	NA	NA	NA	ELONGATED	BLADE	A	PARALLEL	BRK	NO	NA	NA		NA	NA	FAC	NO	4.5	2.3	SALIENT		NO	NA										ELONG
E71K18C	bag11	DEBITAGE	PROX	SMALL	CHERT	NA	NA	NA	NA	NA	ELONGATED	BLADE	A	PARALLEL	BRK	NO	NA	NA		NA	NA	FAC	NO	8.1	3.6	SALIENT		NO	NA										ELONG
E71K18C	bag11	DEBITAGE	PROX	SMALL	CHERT	NA	NA	NA	NA	NA	ELONGATED	BLADE	A	PARALLEL	BRK	NO	NA	NA		NA	NA	FAC	NO	8.2	2.2	SALIENT		NO	NA										ELONG
E71K18C	bag11	DEBITAGE	PROX	SMALL	CHERT	NA	NA	NA	NA	NA	ELONGATED	BLADE	A	PARALLEL	BRK	NO	CURVED	FLAT	7	UNI LAT	CHECKED_PATTERN	PLAIN	NO	5.6	2.4	SALIENT		NO	NA										ELONG
E71K18C	bag11	DEBITAGE	PROX	SMALL	CHERT	NA	NA	NA	NA	NA	ELONGATED	BLADE	A	PARALLEL	BRK	NO	CURVED	FLAT	3	BIDIR	INVERTED_Y	PLAIN	NO	7	3.3	SALIENT		NO	NA										ELONG
E71K18C	bag11	DEBITAGE	PROX	SMALL	CHERT	NA	NA	NA	NA	NA	ELONGATED	BLADE	A	PARALLEL	BRK	NO	Slightly_CURVED	FLAT	3	UNIDIR	PARALLEL	PLAIN	NO	4.3	2.3	SALIENT		NO	NA										ELONG
E71K18C	bag11	DEBITAGE	PROX	SMALL	CHERT	NA	NA	NA	NA	NA	ELONGATED	BLADE	A	PARALLEL	BRK	NO	NA	NA		NA		PLAIN	NO	9.3	2.3	SALIENT		NO	NA										ELONG
E71K18C	bag11	DEBITAGE	PROX	SMALL	CHERT	NA	NA	NA	NA	NA	ELONGATED	BLADE	A	PARALLEL	BRK	NO	Slightly_CURVED	FLAT	4	UNIDIR	CHECKED_PATTERN	PLAIN	YES	3.9	1.6	SALIENT		NO	NA										ELONG
E71K18C	bag11	DEBITAGE	PROX	SMALL	CHERT	NA	NA	NA	NA	NA	ELONGATED	BLADE	A	PARALLEL	BRK	NO	NA	NA		NA	NA	FAC	NO	5.5	2.3	Slightly_SALIENT		NO	NA										ELONG
E71K20A	Bag1	DEBITAGE	PROX	SMALL	CHERT	NA	NA	NA	NA	NA	ELONGATED	BLADE	B	PARALLEL	BRK	NO	VERY_CURVED	FLAT	3	UNIDIR	Y	PLAIN	NO	8.8	2.6	DEFORMED		NO	NA										ELONG
E71K20A	Bag2	DEBITAGE	PROX	ALMOST_COMPLETE	CHERT	NA	NA	NA	NA	NA	ELONGATED	BLADE	A	PARALLEL	BRK	NO	CURVED	FLAT	5	UNIDIR	INVERTED_Y	PLAIN	NO	3.9	2	DIFFUSED		NO	NA										ELONG
E71K20A	Bag2	DEBITAGE	PROX	SMALL	CHERT	NA	NA	NA	NA	NA	ELONGATED	BLADE	A	PARALLEL	BRK	NO	FLAT	FLAT	4	UNI LAT	SINGLE_ARRAY	PLAIN	NO	3	1.6	SALIENT		NO	NA										ELONG
E71K18C	bag19	DEBITAGE	COMPLETE	COMPLETE	CHERT	53.27	26.93	9.76	1.97809	2.75922	ELONGATED	BLADE	A	ROUNDED	OVERSHOT	YES	Slightly_CURVED	TWISTED	4	UNI LAT	CHECKED_PATTERN	FAC	NA	10.9	4.33	YES	YES
E71K20A	Bag1	DEBITAGE	COMPLETE	COMPLETE	CHERT	42.2	21.2	7.3	1.99057	2.90411	ELONGATED	BLADE	A	ROUNDED	STEP	NO	CURVED	FLAT	10	CENTRIP	CHECKED_PATTERN	PLAIN	NO	3.3	2.6	SALIENT		NO	NA										ELONG
E71K18C	bag11	DEBITAGE	COMPLETE	COMPLETE	CHERT	45.9	22.4	15.8	2.04911	1.41772	ELONGATED	BLADE	B	ROUNDED	Slightly_OVERSHOT	Slightly	CURVED	FLAT	6	CENTRIP	Y	PLAIN	NO	12.8	3.6	SALIENT		NO	NA										ELONG
E71K20B	bag2	DEBITAGE	COMPLETE	COMPLETE	CHERT	58.38	28.35	9.27	2.05926	3.05825	ELONGATED	BLADE	B	ROUNDED	HINGED	NO	CURVED	FLAT	3	BIDIR	CHECKED_PATTERN	FAC	NA	14.16	4.24	YES	NO
E71K18C	bag19	DEBITAGE	COMPLETE	COMPLETE	CHERT	37.29	17.92	4.9	2.08092	3.65714	ELONGATED	BLADE	A	ROUNDED	HINGED	NO	FLAT	FLAT	3	UNIDIR	PARALLEL	PLAIN	NA	6.01	2.56	NO	NO
E71K18C	bag11	DEBITAGE	COMPLETE	COMPLETE	CHERT	39.4	17.9	6.9	2.20112	2.5942	ELONGATED	BLADE	A	ROUNDED	Slightly_OVERSHOT	NO	CURVED	FLAT	7	UNI OPP	CHECKED_PATTERN	PLAIN	NO	12	2.7	Slightly_SALIENT		NO	NA										ELONG
E71K18C	bag11	DEBITAGE	PROX	ALMOST_COMPLETE	CHERT	48.4	21.6	5.4	2.24074	4	ELONGATED	BLADE	A	ROUNDED	BRK	NO	CURVED	FLAT	5	UNIDIR	CHECKED_PATTERN	LINEAR/PUNCT	NO			SALIENT		NO	NA										ELONG
E71K18C	bag11	DEBITAGE	COMPLETE	COMPLETE	CHERT	38.4	16.9	3.8	2.27219	4.44737	ELONGATED	BLADE	A	ROUNDED	FEATHER	NO	CURVED	FLAT	5	UNI OPP	INVERTED_Y	FAC	NO	8.9	2.3	Slightly_SALIENT		NO	NA										ELONG
E71K20B	bag2	DEBITAGE	COMPLETE	COMPLETE	CHERT	45.16	19.83	5.34	2.27736	3.71348	ELONGATED	BLADE	A	ROUNDED	HINGED	NO	Slightly_CURVED	FLAT	4	UNIDIR	PARALLEL	LINEAR/PUNCT	NA	NA	NA	YES	YES
E71K18C	bag19	DEBITAGE	COMPLETE	COMPLETE	CHERT	44.13	19.36	6.94	2.27944	2.78963	ELONGATED	BLADE	A	ROUNDED	HINGED	NO	Slightly_CURVED	FLAT	6	BIDIR	CHECKED_PATTERN	PLAIN	NA	3.32	1.58	YES	YES
E71K18C	bag19	DEBITAGE	COMPLETE	COMPLETE	CHERT	48.88	21.2	7.16	2.30566	2.96089	ELONGATED	BLADE	B	ROUNDED	OVERSHOT	NO	CURVED	FLAT	4	UNIDIR	PARALLEL	PLAIN	NA	13.17	2.71	YES	YES
E71K18C	bag19	DEBITAGE	COMPLETE	COMPLETE	CHERT	38.83	16.63	5.87	2.33494	2.83305	ELONGATED	BLADE	A	ROUNDED	HINGED	NO	FLAT	FLAT	4	UNIDIR	PARALLEL	PLAIN	NA	7.23	3.57	YES	NO
E71K20B	bag2	DEBITAGE	COMPLETE	COMPLETE	CHERT	48.68	20.79	9.12	2.34151	2.27961	ELONGATED	BLADE	A	ROUNDED	OVERSHOT	NO	VERY_CURVED	FLAT	5	UNIDIR	CHECKED_PATTERN	PLAIN	YES	5.63	1.36	YES	YES
E71K18C	bag11	DEBITAGE	COMPLETE	COMPLETE	CHERT	52.8	22.4	9	2.35714	2.48889	ELONGATED	BLADE	A	ROUNDED	OVERSHOT	NO	CURVED	FLAT	8	BIDIR	CHECKED_PATTERN	PLAIN	NO	7.3	1.9	Slightly_SALIENT		NO	NA										ELONG
E71K18C	bag11	DEBITAGE	COMPLETE	COMPLETE	CHERT	41.1	17.3	5.4	2.37572	3.2037	ELONGATED	BLADE	A	ROUNDED	Slightly_HINGED	NO	CURVED	FLAT	5	BIDIR	INVERTED_Y	FAC	NO	13.3	5.1	Very_SALIENT		NO	NA										LEV
E71K20A	Bag1	DEBITAGE	COMPLETE	COMPLETE	CHERT	48.5	20.3	8.7	2.38916	2.33333	ELONGATED	BLADE	A	ROUNDED	HINGED	NO	SINUOUS	FLAT	5	CENTRIP	INVERTED_Y	PLAIN	NO	2.6	1.7	Slightly_SALIENT		NO	NA										ELONG
E71K20B	bag2	DEBITAGE	COMPLETE	COMPLETE	CHERT	47.64	19.76	6.67	2.41093	2.96252	ELONGATED	BLADE	A	ROUNDED	FEATHER	NO	CURVED	Slightly_TWISTED	6	BIDIR	FISH_BONES	FAC	NA	8.37	4.19	YES	NO
E71K18C	bag19	DEBITAGE	COMPLETE	COMPLETE	CHERT	58.23	24.12	8.24	2.41418	2.92718	ELONGATED	BLADE	B	ROUNDED	FEATHER	NO	Slightly_CURVED	Slightly_TWISTED	4	UNI LAT	PARALLEL	BRK	NA	NA	NA	YES	NO
E71K18C	bag11	DEBITAGE	COMPLETE	COMPLETE	CHERT	39	16.1	8	2.42236	2.0125	ELONGATED	BLADE	B	ROUNDED	FEATHER	NO	Slightly_CURVED	FLAT	3	BIDIR	INVERTED_Y	FAC	NO	10.2	7	SALIENT		NO	NA										ELONG
E71K18C	bag19	DEBITAGE	COMPLETE	COMPLETE	CHERT	35.61	14.7	4.02	2.42245	3.65672	ELONGATED	BLADE	B	ROUNDED	OVERSHOT	NO	Slightly_CURVED	FLAT	5	UNIDIR	CHECKED_PATTERN	LINEAR/PUNCT	NA	NA	NA	YES	NO
E71K18C	bag11	DEBITAGE	COMPLETE	COMPLETE	CHERT	36.6	15.1	3.8	2.42384	3.97368	ELONGATED	BLADE	A	ROUNDED	FEATHER	NO	Slightly_CURVED	FLAT	4	BIDIR	INVERTED_Y	FAC	NO	8.7	4.3	SALIENT		NO	NA										ELONG
E71K20A	Bag1	DEBITAGE	COMPLETE	COMPLETE	CHERT	49.2	20.2	11.2	2.43564	1.80357	ELONGATED	BLADE	B	ROUNDED	OVERSHOT	NO	CURVED	FLAT	3	UNI LAT	SINGLE_ARRAY	PLAIN	NO	2.6	1.7	SALIENT		NO	NA										ELONG
E71K18C	bag11	DEBITAGE	COMPLETE	COMPLETE	CHERT	44.6	18.3	3.7	2.43716	4.94595	ELONGATED	BLADE	A	ROUNDED	FEATHER	NO	CURVED	FLAT	3	UNI OPP	INVERTED_Y	FAC	NO	6.8	2.4	SALIENT		NO	NA										ELONG
E71K20A	Bag2	DEBITAGE	COMPLETE	COMPLETE	CHERT	42.6	17.2	8.6	2.47674	2	ELONGATED	BLADE	B	ROUNDED	Slightly_OVERSHOT	NO	CURVED	FLAT	6	BIDIR	RADIATING	DIH_SEMICORT	NO			SALIENT		NO	NA										ELONG
E71K18C	bag11	DEBITAGE	COMPLETE	COMPLETE	CHERT	37.5	14.8	3.5	2.53378	4.22857	ELONGATED	BLADE	B	ROUNDED	FEATHER	NO	Slightly_CURVED	FLAT	6	UNI OPP	CHECKED_PATTERN	PLAIN	YES	7.9	1.4	SALIENT		NO	NA										ELONG
E71K18C	bag19	DEBITAGE	COMPLETE	COMPLETE	CHERT	38.41	15.02	4.6	2.55726	3.26522	ELONGATED	BLADE	A	ROUNDED	FEATHER	NO	Slightly_CURVED	FLAT	4	UNIDIR	PARALLEL	FAC	NA	8.48	3.29	YES	YES
E71K18C	bag11	DEBITAGE	COMPLETE	COMPLETE	CHERT	46.4	18.1	7.1	2.56354	2.5493	ELONGATED	BLADE	B	ROUNDED	FEATHER	NO	Slightly_CURVED	Slightly_TWISTED	4	UNI LAT	Y	PLAIN	NO	6.4	2.1	Slightly_SALIENT		NO	NA										ELONG
E71K20A	Bag2	DEBITAGE	COMPLETE	COMPLETE	CHERT	55.5	21.4	9.2	2.59346	2.32609	ELONGATED	BLADE	B	ROUNDED	FEATHER	NO	CURVED	FLAT	8	UNIDIR	Y	PLAIN	NO	9.7	5.8	SALIENT		NO	NA										ELONG
E71K20A	Bag1	DEBITAGE	COMPLETE	COMPLETE	CHERT	48.1	18.4	4.8	2.61413	3.83333	ELONGATED	BLADE	B	ROUNDED	FEATHER	NO	Slightly_CURVED	FLAT	3	UNIDIR	Y	LINEAR/PUNCT	NO			DIFFUSED		NO	NA										ELONG
E71K18C	bag11	DEBITAGE	COMPLETE	COMPLETE	CHERT	36	13.6	4.8	2.64706	2.83333	ELONGATED	BLADE	B	ROUNDED	FEATHER	NO	CURVED	FLAT	2	UNI OPP	PARALLEL	CORT	NO	8.9	4.7	Slightly_SALIENT		NO	NA										ELONG
E71K18C	bag11	DEBITAGE	COMPLETE	COMPLETE	CHERT	42.3	15.8	4.1	2.67722	3.85366	ELONGATED	BLADE	A	ROUNDED	FEATHER	NO	Slightly_CURVED	FLAT	3	UNIDIR	PARALLEL	FAC	NO	5.7	3.1	SALIENT		NO	RIGHTPROX	CONVEX	DORS	ACUTE							RET ELONG	RET ELONG
E71K18C	bag11	DEBITAGE	COMPLETE	COMPLETE	CHERT	50.3	18.7	5.9	2.68984	3.16949	ELONGATED	BLADE	A	ROUNDED	FEATHER	NO	Slightly_CURVED	FLAT	4	UNI OPP	RADIATING	FAC	NO	17.2	3.3	Very_SALIENT		NO	NA										ELONG
E71K20B	bag2	DEBITAGE	COMPLETE	COMPLETE	CHERT	52.84	19.63	6.62	2.6918	2.96526	ELONGATED	BLADE	A	ROUNDED	FEATHER	NO	Slightly_CURVED	FLAT	6	BIDIR	CHECKED_PATTERN	PLAIN	YES	5.61	1.47	YES	NO
E71K18C	bag11	DEBITAGE	COMPLETE	COMPLETE	CHERT	45.3	16.8	4.3	2.69643	3.90698	ELONGATED	BLADE	B	ROUNDED	FEATHER	NO	Slightly_CURVED	FLAT	6	UNI OPP	CHECKED_PATTERN	LINEAR/PUNCT	YES			SALIENT		NO	NA										ELONG
E71K20B	bag2	DEBITAGE	COMPLETE	COMPLETE	CHERT	47.57	17.45	6.48	2.72607	2.6929	ELONGATED	BLADE	B	ROUNDED	FEATHER	NO	Slightly_CURVED	FLAT	4	UNIDIR	CHECKED_PATTERN	PLAIN	NA	4.17	1.84	YES	YES
E71K20A	Bag2	DEBITAGE	COMPLETE	COMPLETE	CHERT	70.8	25.7	6.5	2.75486	3.95385	ELONGATED	BLADE	A	ROUNDED	FEATHER	NO	CURVED	FLAT	6	UNI LAT	CHECKED_PATTERN	LINEAR/PUNCT	NO			Slightly_SALIENT		NO	NA										ELONG
E71K20A	Bag2	DEBITAGE	COMPLETE	COMPLETE	CHERT	43	15.4	5	2.79221	3.08	ELONGATED	BLADE	A	ROUNDED	FEATHER	NO	Slightly_CURVED	FLAT	6	CENTRIP	FISH_BONES	PLAIN	YES	2.6	1.1	SALIENT		NO	NA										ELONG
E71K18C	bag11	DEBITAGE	COMPLETE	COMPLETE	CHERT	39.7	14.1	6	2.8156	2.35	ELONGATED	BLADE	B	ROUNDED	FEATHER	NO	Slightly_CURVED	Slightly_TWISTED	6	UNI OPP	FISH_BONES	PLAIN	NO	5.4	2	DIFFUSED		NO	NA										ELONG
E71K18C	bag11	DEBITAGE	COMPLETE	COMPLETE	CHERT	36.9	13.1	3.7	2.81679	3.54054	ELONGATED	BLADE	B	ROUNDED	FEATHER	NO	Slightly_CURVED	Slightly_TWISTED	4	BIDIR	Y	PLAIN	NO	2.1	0.7	Slightly_SALIENT		NO	NA										ELONG
E71K20A	Bag2	DEBITAGE	COMPLETE	COMPLETE	CHERT	47.3	16.3	6.6	2.90184	2.4697	ELONGATED	BLADE	A	ROUNDED	FEATHER	NO	CURVED	FLAT	7	UNI LAT	FISH_BONES	PLAIN	NO	4.5	3	SALIENT		NO	NA										ELONG
E71K18C	bag11	DEBITAGE	COMPLETE	COMPLETE	CHERT	46.8	15.9	5.9	2.9434	2.69492	ELONGATED	BLADE	A	ROUNDED	FEATHER	NO	Slightly_CURVED	FLAT	3	UNIDIR	Y	FAC	NO	9.7	4.2	SALIENT		NO	NA										ELONG
E71K20A	Bag2	DEBITAGE	PROX	ALMOST_COMPLETE	CHERT	64.7	21.9	6.3	2.95434	3.47619	ELONGATED	BLADE	A	ROUNDED	BRK	NO	Slightly_CURVED	FLAT	4	UNI OPP	INVERTED_Y	LINEAR/PUNCT	NO			Slightly_SALIENT		NO	NA										ELONG
E71K18C	bag11	DEBITAGE	COMPLETE	COMPLETE	CHERT	43.4	14.6	3.6	2.9726	4.05556	ELONGATED	BLADE	A	ROUNDED	FEATHER	NO	CURVED	Slightly_TWISTED	4	BIDIR	CHECKED_PATTERN	FAC	NO	5.8	1.9	SALIENT		NO	NA										ELONG
E71K18C	bag11	DEBITAGE	COMPLETE	COMPLETE	CHERT	47.1	15.6	9.1	3.01923	1.71429	ELONGATED	BLADE	B	ROUNDED	FEATHER	NO	Slightly_CURVED	FLAT	3	UNI LAT	FISH_BONES	CORT	NO	5.6	4.7	Slightly_SALIENT		NO	NA										ELONG
E71K20A	Bag1	DEBITAGE	COMPLETE	COMPLETE	CHERT	46.2	15.3	9.7	3.01961	1.57732	ELONGATED	BLADE	B	ROUNDED	OVERSHOT	NO	CURVED	FLAT	5	UNI LAT	FISH_BONES	LINEAR/PUNCT	YES			DIFFUSED		NO	NA										ELONG
E71K20A	Bag1	DEBITAGE	COMPLETE	COMPLETE	CHERT	49.5	16	7.4	3.09375	2.16216	ELONGATED	BLADE	B	ROUNDED	OVERSHOT	NO	VERY_CURVED	FLAT	3	UNIDIR	FISH_BONES	PLAIN	YES	6.7	1.6	Slightly_SALIENT		NO	NA										ELONG
E71K20A	Bag1	DEBITAGE	COMPLETE	COMPLETE	CHERT	61.3	19.6	12.9	3.12755	1.51938	ELONGATED	BLADE	A	ROUNDED	FEATHER	NO	Slightly_CURVED	FLAT	7	CENTRIP	CHECKED_PATTERN	FAC	NO	8.2	3.6	Slightly_SALIENT		NO	NA										ELONG
E71K18C	bag11	DEBITAGE	COMPLETE	COMPLETE	CHERT	50.9	15.8	12.2	3.22152	1.29508	ELONGATED	BLADE	B	ROUNDED	FEATHER	NO	CURVED	Slightly_TWISTED	6	CENTRIP	CHECKED_PATTERN	FAC	NO	10.8	4	SALIENT		NO	NA										ELONG
E71K20B	bag2	DEBITAGE	COMPLETE	COMPLETE	CHERT	42.4	13.06	4.03	3.24655	3.24069	ELONGATED	BLADE	B	ROUNDED	FEATHER	NO	Slightly_CURVED	FLAT	3	UNIDIR	PARALLEL	PLAIN	YES	3.72	1.19	YES	NO
E71K18C	bag11	DEBITAGE	COMPLETE	COMPLETE	CHERT	61.1	18.8	8.6	3.25	2.18605	ELONGATED	BLADE	B	ROUNDED	FEATHER	NO	SINUOUS	Slightly_TWISTED	6	UNI OPP	FISH_BONES	FAC	NO	7	1.6	SALIENT		NO	NA										ELONG
E71K18C	bag11	DEBITAGE	COMPLETE	COMPLETE	CHERT	43.1	13.2	4.6	3.26515	2.86957	ELONGATED	BLADE	B	ROUNDED	FEATHER	NO	Slightly_CURVED	FLAT	5	UNIDIR	PARALLEL	LINEAR/PUNCT	NO			Slightly_SALIENT		NO	NA										ELONG
E71K18C	bag11	DEBITAGE	COMPLETE	COMPLETE	CHERT	38.3	11.5	4.3	3.33043	2.67442	ELONGATED	BLADE	A	ROUNDED	FEATHER	NO	CURVED	Slightly_TWISTED	5	UNI OPP	FISH_BONES	DIH	NO	4.7	2.2	Slightly_SALIENT		NO	NA										ELONG
E71K20A	Bag2	DEBITAGE	COMPLETE	COMPLETE	CHERT	49.7	14.9	5	3.33557	2.98	ELONGATED	BLADE	B	ROUNDED	FEATHER	NO	CURVED	FLAT	5	BIDIR	CHECKED_PATTERN	PLAIN	NO	5.8	3.4	Slightly_SALIENT		NO	NA										ELONG
E71K18C	bag19	DEBITAGE	COMPLETE	COMPLETE	CHERT	52.72	14.99	4.06	3.51701	3.69212	ELONGATED	BLADE	A	ROUNDED	OVERSHOT	NO	CURVED	FLAT	6	UNIDIR	FISH_BONES	PLAIN	NA	5.49	1.96	YES	NO
E71K18C	bag11	DEBITAGE	COMPLETE	COMPLETE	CHERT	39.5	11.1	4.2	3.55856	2.64286	ELONGATED	BLADE	A	ROUNDED	FEATHER	NO	CURVED	Slightly_TWISTED	3	UNI LAT	CHECKED_PATTERN	FAC	NO	7.4	4.6	SALIENT		NO	NA										ELONG
E71K18C	bag11	DEBITAGE	COMPLETE	COMPLETE	CHERT	48.2	13.1	6.6	3.67939	1.98485	ELONGATED	BLADE	B	ROUNDED	FEATHER	NO	Slightly_CURVED	FLAT	6	CENTRIP	RADIATING	LINEAR/PUNCT	NO			Slightly_SALIENT		NO	NA										ELONG
E71K20A	Bag2	DEBITAGE	COMPLETE	COMPLETE	CHERT	63.8	17.3	13.1	3.68786	1.32061	ELONGATED	BLADE	B	ROUNDED	FEATHER	NO	VERY_CURVED	FLAT	9	BIDIR	CHECKED_PATTERN	PLAIN	YES	4.5	2.2	SALIENT		NO	NA										ELONG
E71K18C	bag11	DEBITAGE	COMPLETE	COMPLETE	CHERT	41.4	11.2	3.1	3.69643	3.6129	ELONGATED	BLADE	A	ROUNDED	FEATHER	NO	CURVED	FLAT	3	UNIDIR	PARALLEL	FAC	NO	4.8	1.8	Slightly_SALIENT		NO	NA										ELONG
E71K18C	bag11	DEBITAGE	COMPLETE	COMPLETE	CHERT	56	14.8	6	3.78378	2.46667	ELONGATED	BLADE	C	ROUNDED	FEATHER	NO	FLAT	FLAT	3	BIDIR	INVERTED_Y	LINEAR/PUNCT	NO			Slightly_SALIENT		NO	NA										ELONG
E71K18C	bag19	DEBITAGE	COMPLETE	COMPLETE	CHERT	38.94	9.27	3.45	4.20065	2.68696	ELONGATED	BLADE	A	ROUNDED	HINGED	NO	FLAT	FLAT	3	UNIDIR	PARALLEL	PLAIN	NA	3.35	2.24	YES	NO
E71K18C	bag11	DEBITAGE	COMPLETE	COMPLETE	CHERT	49.9	9.4	4.1	5.30851	2.29268	ELONGATED	BLADE	A	ROUNDED	FEATHER	NO	Slightly_CURVED	FLAT	4	UNIDIR	FISH_BONES	BRK	YES			Slightly_SALIENT		NO	NA										ELONG
E71K18C	bag11	DEBITAGE	PROX	SMALL	CHERT	NA	NA	NA	NA	NA	ELONGATED	BLADE	A	ROUNDED	BRK	NO	NA	NA		NA		DIH_SEMICORT	NO	10.1	4.1	SALIENT		NO	NA										ELONG
E71K18C	bag11	DEBITAGE	PROX	SMALL	CHERT	NA	NA	NA	NA	NA	ELONGATED	BLADE	A	ROUNDED	BRK	NO	Slightly_CURVED	FLAT	3	BIDIR	INVERTED_Y	FAC	NO	10.3	5.4	SALIENT		NO	NA										ELONG
E71K18C	bag11	DEBITAGE	PROX	SMALL	CHERT	NA	NA	NA	NA	NA	ELONGATED	BLADE	A	ROUNDED	BRK	NO	CURVED	FLAT	5	UNIDIR	Y	FAC	NO	4.8	3.1	SALIENT		NO	NA										ELONG
E71K18C	bag11	DEBITAGE	PROX	ALMOST_COMPLETE	CHERT	NA	NA	NA	NA	NA	ELONGATED	BLADE	A	ROUNDED	BRK	NO	Slightly_CURVED	Slightly_TWISTED	5	UNI LAT	Y	FAC	NO	7.2	3.1	SALIENT		NO	NA										ELONG
E71K18C	bag11	DEBITAGE	PROX	SMALL	CHERT	NA	NA	NA	NA	NA	ELONGATED	BLADE	A	ROUNDED	BRK	NO	NA	NA		NA	NA	FAC	NO	7.2	2.4	SALIENT		NO	NA										ELONG
E71K18C	bag11	DEBITAGE	PROX	SMALL	CHERT	NA	NA	NA	NA	NA	ELONGATED	BLADE	B	ROUNDED	BRK	NO	NA	NA		NA		PLAIN	NO	11	2.6	SALIENT		NO	NA										ELONG
E71K18C	bag11	DEBITAGE	PROX	SMALL	CHERT	NA	NA	NA	NA	NA	ELONGATED	BLADE	A	ROUNDED	BRK	NO	NA	NA		NA		PLAIN	NO	4	2.2	SALIENT		NO	NA										ELONG
E71K18C	bag11	DEBITAGE	PROX	SMALL	CHERT	NA	NA	NA	NA	NA	ELONGATED	BLADE	A	ROUNDED	BRK	NO	NA	NA		NA		PLAIN	NO	4	1.5	SALIENT		NO	NA										ELONG
E71K18C	bag11	DEBITAGE	PROX	SMALL	CHERT	NA	NA	NA	NA	NA	ELONGATED	BLADE	B	ROUNDED	BRK	NO	NA	NA		NA		PLAIN	NO	10.9	5.9	SALIENT		NO	NA										ELONG
E71K18C	bag11	DEBITAGE	PROX	SMALL	CHERT	NA	NA	NA	NA	NA	ELONGATED	BLADE	A	ROUNDED	BRK	NO	NA	NA		NA		PLAIN	NO	12	2.7	Slightly_SALIENT		NO	NA										ELONG
E71K20A	Bag2	DEBITAGE	PROX	SMALL	CHERT	NA	NA	NA	NA	NA	ELONGATED	BLADE	A	ROUNDED	BRK	NO	Slightly_CURVED	FLAT	6	BIDIR	CHECKED_PATTERN	PLAIN	NO	3.3	1.8	DEFORMED		NO	NA										ELONG
E71K20A	Bag1	DEBITAGE	PROX	SMALL	CHERT	NA	NA	NA	NA	NA	ELONGATED	BLADE	A	ROUNDED	BRK	NO	FLAT	FLAT	4	UNIDIR	PARALLEL	PLAIN	YES	3	1.2	SALIENT		NO	NA										ELONG
E71K20B	bag2	DEBITAGE	COMPLETE	COMPLETE	CHERT	51.06	19.4	5.41	2.63196	3.58595	ELONGATED	BLADE	A	SINUOUS	STEP	NO	FLAT	FLAT	5	UNIDIR	CHECKED_PATTERN	PLAIN	pointed	2.62	1.09	YES	NO
E71K18C	bag19	DEBITAGE	COMPLETE	COMPLETE	CHERT	44.25	16	5.29	2.76562	3.02457	ELONGATED	BLADE	A	SINUOUS	FEATHER	NO	CURVED	FLAT	8	UNI OPP	CHECKED_PATTERN	FAC	NA	4.04	2.54	YES	YES
E71K18C	bag19	DEBITAGE	COMPLETE	COMPLETE	CHERT	31.27	15.51	5.34	2.01612	2.90449	ELONGATED	BLADELET	A	CONVERGENT	FEATHER	YES	VERY_CURVED	FLAT	4	UNI LAT	FISH_BONES	PLAIN	NA	5.08	2.27	YES	NO
E71K18C	bag19	DEBITAGE	COMPLETE	COMPLETE	CHERT	22.26	11.02	2.5	2.01996	4.408	ELONGATED	BLADELET	A	CONVERGENT	FEATHER	NO	Slightly_CURVED	FLAT	3	UNIDIR	Y	FAC	NA	6.7	2.12	YES	NO
E71K18C	bag19	DEBITAGE	COMPLETE	COMPLETE	CHERT	30.37	14.74	5.93	2.06038	2.48567	ELONGATED	BLADELET	A	CONVERGENT	FEATHER	YES	Slightly_CURVED	FLAT	3	UNIDIR	Y	FAC	NA	9.53	4.73	YES	YES
E71K18C	bag19	DEBITAGE	COMPLETE	COMPLETE	CHERT	21.78	10.53	3.21	2.06838	3.28037	ELONGATED	BLADELET	A	CONVERGENT	FEATHER	NO	FLAT	FLAT	2	UNIDIR	SINGLE_ARRAY	PLAIN	NA	10.09	2.86	YES	YES
E71K20B	bag2	DEBITAGE	COMPLETE	COMPLETE	CHERT	36.36	17.18	7.27	2.11641	2.36314	ELONGATED	BLADELET	A	CONVERGENT	HINGED	NO	Slightly_CURVED	FLAT	6	UNIDIR	FISH_BONES	PLAIN	YES	5.64	1.49	YES	NO
E71K18C	bag19	DEBITAGE	COMPLETE	COMPLETE	CHERT	32.22	15.13	2.01	2.12954	7.52736	ELONGATED	BLADELET	A	CONVERGENT	FEATHER	YES	CURVED	FLAT	4	UNIDIR	FISH_BONES	PLAIN	pointed and abraded	2.68	1.07	YES	NO
E71K18C	bag19	DEBITAGE	COMPLETE	COMPLETE	CHERT	30.64	14.29	5.42	2.14416	2.63653	ELONGATED	BLADELET	A	CONVERGENT	FEATHER	NO	Slightly_CURVED	FLAT	5	UNI LAT	FISH_BONES	FAC	NA	10.4	4.06	YES	YES
E71K18C	bag19	DEBITAGE	COMPLETE	COMPLETE	CHERT	19.88	9.08	3.84	2.18943	2.36458	ELONGATED	BLADELET	A	CONVERGENT	FEATHER	NO	FLAT	FLAT	2	UNIDIR	SINGLE_ARRAY	DIH	NA	8.84	2.65	YES	NO
E71K18C	bag19	DEBITAGE	COMPLETE	COMPLETE	CHERT	26.7	11.87	2.99	2.24937	3.9699	ELONGATED	BLADELET	A	CONVERGENT	FEATHER	NO	Slightly_CURVED	FLAT	4	UNI LAT	CHECKED_PATTERN	LINEAR/PUNCT	NA	NA	NA	YES	NO
E71K18C	bag19	DEBITAGE	COMPLETE	COMPLETE	CHERT	26.94	11.84	3.61	2.27534	3.27978	ELONGATED	BLADELET	A	CONVERGENT	FEATHER	NO	Slightly_CURVED	FLAT	2	UNIDIR	SINGLE_ARRAY	PLAIN	NA	7.74	2.76	YES	NO
E71K18C	bag19	DEBITAGE	COMPLETE	COMPLETE	CHERT	20.34	8.8	3.33	2.31136	2.64264	ELONGATED	BLADELET	A	CONVERGENT	FEATHER	NO	FLAT	FLAT	2	UNIDIR	SINGLE_ARRAY	PLAIN	NA	6.08	2.97	NO	NO
E71K20B	bag2	DEBITAGE	COMPLETE	COMPLETE	CHERT	36.64	15.75	5.32	2.32635	2.96053	ELONGATED	BLADELET	B	CONVERGENT	OVERSHOT	YES	CURVED	Slightly_TWISTED	4	UNIDIR	FISH_BONES	LINEAR/PUNCT	YES	NA	NA	YES	NO
E71K18C	bag19	DEBITAGE	COMPLETE	COMPLETE	CHERT	20.64	8.78	3.49	2.3508	2.51576	ELONGATED	BLADELET	A	CONVERGENT	FEATHER	NO	FLAT	FLAT	4	UNIDIR	FISH_BONES	LINEAR/PUNCT	NA	NA	NA	YES	YES
E71K18C	bag19	DEBITAGE	COMPLETE	COMPLETE	CHERT	22.57	9.51	2.8	2.37329	3.39643	ELONGATED	BLADELET	A	CONVERGENT	FEATHER	NO	Slightly_CURVED	FLAT	4	UNIDIR	FISH_BONES	LINEAR/PUNCT	NA	NA	NA	YES	NO
E71K18C	bag19	DEBITAGE	COMPLETE	COMPLETE	CHERT	31.13	12.92	5.56	2.40944	2.32374	ELONGATED	BLADELET	A	CONVERGENT	FEATHER	NO	CURVED	FLAT	3	UNIDIR	Y	PLAIN	NA	5.9	2.55	YES	YES
E71K20B	bag2	DEBITAGE	COMPLETE	COMPLETE	CHERT	38.13	15.77	6.11	2.41788	2.58101	ELONGATED	BLADELET	A	CONVERGENT	BRK	YES	FLAT	FLAT	5	CENTRIP	CHECKED_PATTERN	PLAIN	YES	8.36	2.24	YES	NO
E71K18C	bag19	DEBITAGE	COMPLETE	COMPLETE	CHERT	26.12	10.76	3.67	2.42751	2.93188	ELONGATED	BLADELET	A	CONVERGENT	FEATHER	NO	Slightly_CURVED	FLAT	2	UNIDIR	SINGLE_ARRAY	PLAIN	NA	6.53	3.8	YES	NO
E71K18C	bag19	DEBITAGE	COMPLETE	COMPLETE	CHERT	33.38	13.58	5.47	2.45803	2.48263	ELONGATED	BLADELET	A	CONVERGENT	STEP	NO	Slightly_CURVED	Slightly_TWISTED	4	UNIDIR	Y	FAC	NA	10.16	2.28	YES	NO
E71K20B	bag2	DEBITAGE	COMPLETE	COMPLETE	CHERT	33.9	13.59	7.36	2.49448	1.84647	ELONGATED	BLADELET	B	CONVERGENT	FEATHER	NO	CURVED	FLAT	3	UNI LAT	Y	LINEAR/PUNCT	YES	NA	NA	YES	NO
E71K18C	bag19	DEBITAGE	COMPLETE	COMPLETE	CHERT	20.08	8.01	3.73	2.50687	2.14745	ELONGATED	BLADELET	A	CONVERGENT	FEATHER	YES	Slightly_CURVED	FLAT	4	UNI LAT	FISH_BONES	PLAIN	NA	4.14	1.78	YES	YES
E71K20B	bag2	DEBITAGE	COMPLETE	COMPLETE	CHERT	32.62	12.99	4.74	2.51116	2.74051	ELONGATED	BLADELET	A	CONVERGENT	FEATHER	NO	FLAT	FLAT	4	UNIDIR	FISH_BONES	PLAIN	YES	5.17	1.96	YES	NO
E71K20B	bag2	DEBITAGE	COMPLETE	COMPLETE	CHERT	29.78	11.69	4.69	2.54748	2.49254	ELONGATED	BLADELET	A	CONVERGENT	FEATHER	NO	Slightly_CURVED	FLAT	5	UNI OPP	INVERTED_Y	PLAIN	YES	2.24	1.06	YES	NO
E71K18C	bag19	DEBITAGE	COMPLETE	COMPLETE	CHERT	22.38	8.66	1.66	2.5843	5.21687	ELONGATED	BLADELET	A	CONVERGENT	FEATHER	NO	CURVED	FLAT	3	UNI LAT	FISH_BONES	LINEAR/PUNCT	NA	NA	NA	YES	NO
E71K20B	bag2	DEBITAGE	COMPLETE	COMPLETE	CHERT	37.87	14.6	6.18	2.59384	2.36246	ELONGATED	BLADELET	A	CONVERGENT	FEATHER	NO	CURVED	FLAT	4	UNIDIR	FISH_BONES	PLAIN	YES	5.17	1.49	YES	NO
E71K18C	bag19	DEBITAGE	COMPLETE	COMPLETE	CHERT	18.75	7.17	2.13	2.61506	3.3662	ELONGATED	BLADELET	A	CONVERGENT	FEATHER	NO	Slightly_CURVED	FLAT	3	UNIDIR	Y	PLAIN	NA	6.73	1.97	YES	YES
E71K18C	bag19	DEBITAGE	COMPLETE	COMPLETE	CHERT	20.01	7.64	2.14	2.61911	3.57009	ELONGATED	BLADELET	B	CONVERGENT	FEATHER	NO	CURVED	FLAT	4	UNIDIR	Y	LINEAR/PUNCT	NA	NA	NA	YES	YES
E71K18C	bag19	DEBITAGE	COMPLETE	COMPLETE	CHERT	21.54	8.19	1.44	2.63004	5.6875	ELONGATED	BLADELET	A	CONVERGENT	FEATHER	NO	FLAT	FLAT	2	UNIDIR	SINGLE_ARRAY	BRK	NA	NA	NA	YES	NA
E71K18C	bag19	DEBITAGE	COMPLETE	COMPLETE	CHERT	19.69	7.48	3.59	2.63235	2.08357	ELONGATED	BLADELET	A	CONVERGENT	FEATHER	NO	Slightly_CURVED	FLAT	4	UNIDIR	PARALLEL	LINEAR/PUNCT	NA	NA	NA	YES	NO
E71K18C	bag19	DEBITAGE	COMPLETE	COMPLETE	CHERT	26.61	9.9	3.07	2.68788	3.22476	ELONGATED	BLADELET	A	CONVERGENT	FEATHER	NO	CURVED	FLAT	4	UNI LAT	Y	LINEAR/PUNCT	NA	NA	NA	YES	YES
E71K20B	bag2	DEBITAGE	COMPLETE	COMPLETE	CHERT	31.04	11.38	8.98	2.72759	1.26726	ELONGATED	BLADELET	A	CONVERGENT	STEP	NO	Slightly_CURVED	FLAT	4	RIDGE	CHECKED_PATTERN	PLAIN	NA	8.65	4.24	YES	NO
E71K18C	bag19	DEBITAGE	COMPLETE	COMPLETE	CHERT	27.49	9.95	2.65	2.76281	3.75472	ELONGATED	BLADELET	A	CONVERGENT	FEATHER	NO	FLAT	FLAT	3	UNIDIR	CHECKED_PATTERN	LINEAR/PUNCT	NA	NA	NA	YES	NO
E71K20B	bag2	DEBITAGE	COMPLETE	COMPLETE	CHERT	31.45	11.33	3.67	2.77582	3.08719	ELONGATED	BLADELET	A	CONVERGENT	FEATHER	NO	CURVED	FLAT	5	UNI LAT	Y	LINEAR/PUNCT	NA	NA	NA	YES	NO
E71K18C	bag19	DEBITAGE	COMPLETE	COMPLETE	CHERT	33.6	12.05	4.87	2.78838	2.47433	ELONGATED	BLADELET	A	CONVERGENT	FEATHER	NO	FLAT	FLAT	3	UNIDIR	Y	PLAIN	pointed and hinged	9.65	3.61	YES	YES
E71K20B	bag2	DEBITAGE	COMPLETE	COMPLETE	CHERT	31.3	10.72	5.15	2.91978	2.08155	ELONGATED	BLADELET	B	CONVERGENT	FEATHER	NO	CURVED	FLAT	4	UNI OPP	FISH_BONES	PLAIN	NA	4.39	1.99	YES	NO
E71K18C	bag19	DEBITAGE	COMPLETE	COMPLETE	CHERT	34.38	11.51	5.14	2.98697	2.2393	ELONGATED	BLADELET	A	CONVERGENT	FEATHER	YES	CURVED	FLAT	3	UNIDIR	FISH_BONES	PLAIN	NA	2.72	1.93	YES	YES
E71K18C	bag19	DEBITAGE	COMPLETE	COMPLETE	CHERT	21.84	7.31	1.87	2.98769	3.90909	ELONGATED	BLADELET	A	CONVERGENT	FEATHER	NO	Slightly_CURVED	FLAT	3	UNIDIR	Y	LINEAR/PUNCT	NA	NA	NA	YES	YES
E71K20B	bag2	DEBITAGE	COMPLETE	COMPLETE	CHERT	31.47	10.51	2.82	2.99429	3.72695	ELONGATED	BLADELET	A	CONVERGENT	FEATHER	NO	CURVED	FLAT	3	UNIDIR	PARALLEL	PLAIN	pointed and hinged	6.24	2.15	YES	NO
E71K18C	bag19	DEBITAGE	COMPLETE	COMPLETE	CHERT	19.29	6.34	2.25	3.04259	2.81778	ELONGATED	BLADELET	A	CONVERGENT	FEATHER	NO	CURVED	FLAT	3	UNIDIR	Y	FAC	NA	4.08	1.33	YES	NO
E71K18C	bag19	DEBITAGE	COMPLETE	COMPLETE	CHERT	35.46	11.59	4.42	3.05953	2.62217	ELONGATED	BLADELET	B	CONVERGENT	OVERSHOT	YES	Slightly_CURVED	FLAT	3	UNIDIR	PARALLEL	PLAIN	NA	4.71	1.92	YES	NO
E71K20B	bag2	DEBITAGE	COMPLETE	COMPLETE	CHERT	30.77	10.01	4.34	3.07393	2.30645	ELONGATED	BLADELET	A	CONVERGENT	FEATHER	YES	CURVED	FLAT	3	UNIDIR	CHECKED_PATTERN	LINEAR/PUNCT	pointed	NA	NA	YES	NO
E71K18C	bag11	DEBITAGE	COMPLETE	COMPLETE	CHERT	33	10.5	3	3.14286	3.5	ELONGATED	BLADELET	A	CONVERGENT	FEATHER	NO	Slightly_CURVED	FLAT	3	UNIDIR	Y	FAC	NO			Slightly_SALIENT		NO	NA										ELONG
E71K18C	bag19	DEBITAGE	COMPLETE	COMPLETE	CHERT	25.33	7.68	2.69	3.29818	2.85502	ELONGATED	BLADELET	A	CONVERGENT	FEATHER	NO	CURVED	FLAT	3	UNI LAT	FISH_BONES	LINEAR/PUNCT	YES	NA	NA	YES	YES
E71K18C	bag19	DEBITAGE	COMPLETE	COMPLETE	CHERT	21.74	5.63	2.05	3.86146	2.74634	ELONGATED	BLADELET	A	CONVERGENT	FEATHER	NO	Slightly_CURVED	FLAT	2	UNIDIR	SINGLE_ARRAY	PLAIN	NA	3.27	1.32	YES	YES
E71K18C	bag19	DEBITAGE	COMPLETE	COMPLETE	CHERT	31.53	8.11	5.28	3.88779	1.53598	ELONGATED	BLADELET	A	CONVERGENT	FEATHER	YES	Slightly_CURVED	FLAT	4	UNIDIR	CHECKED_PATTERN	PLAIN	NA	3.18	1.16	YES	YES
E71K20B	bag2	DEBITAGE	COMPLETE	COMPLETE	CHERT	24.99	12.78	3.57	1.9554	3.57983	ELONGATED	BLADELET	A	DIST_CONV	HINGED	NO	FLAT	FLAT	3	UNIDIR	Y	PLAIN	pointed	3.51	1.11	YES	NO
E71K18C	bag11	DEBITAGE	COMPLETE	COMPLETE	CHERT	28.4	14.3	4.4	1.98601	3.25	ELONGATED	BLADELET	A	DIST_CONV	OVERSHOT	YES	CURVED	FLAT	6	CENTRIP	RADIATING	LINEAR/PUNCT	NO			SALIENT		NO	NA										ELONG
E71K18C	bag19	DEBITAGE	COMPLETE	COMPLETE	CHERT	28.58	14.11	2.92	2.02551	4.83219	ELONGATED	BLADELET	A	DIST_CONV	FEATHER	NO	Slightly_CURVED	FLAT	3	UNIDIR	Y	FAC	NA	9.17	2.38	YES	NO
E71K20B	bag2	DEBITAGE	COMPLETE	COMPLETE	CHERT	37.65	18.17	4.86	2.0721	3.73868	ELONGATED	BLADELET	B	DIST_CONV	FEATHER	NO	CURVED	FLAT	5	UNIDIR	PARALLEL	PLAIN	YES	5.35	1.36	YES	NO
E71K20A	Bag2	DEBITAGE	COMPLETE	COMPLETE	CHERT	29.9	14.4	4.7	2.07639	3.06383	ELONGATED	BLADELET	A	DIST_CONV	FEATHER	NO	CURVED	FLAT	5	UNIDIR	Y	PLAIN	NO	4.6	1.3	SALIENT		NO	NA										ELONG
E71K20A	Bag2	DEBITAGE	COMPLETE	COMPLETE	CHERT	28.8	13.6	4.9	2.11765	2.77551	ELONGATED	BLADELET	B	DIST_CONV	FEATHER	NO	Slightly_CURVED	FLAT	3	OPPOS	PARALLEL	CORT	NO			DIFFUSED		NO	NA										ELONG
E71K20A	Bag2	DEBITAGE	COMPLETE	COMPLETE	CHERT	31.4	14.7	4.7	2.13605	3.12766	ELONGATED	BLADELET	A	DIST_CONV	FEATHER	NO	FLAT	FLAT	4	UNIDIR	Y	LINEAR/PUNCT	NO			DIFFUSED		NO	NA										ELONG
E71K18C	bag19	DEBITAGE	COMPLETE	COMPLETE	CHERT	22.13	9.95	3.4	2.22412	2.92647	ELONGATED	BLADELET	A	DIST_CONV	FEATHER	NO	FLAT	FLAT	3	UNIDIR	CHECKED_PATTERN	PLAIN	NA	5.73	1.65	YES	NO
E71K20B	bag2	DEBITAGE	COMPLETE	COMPLETE	CHERT	30.73	13.53	5.87	2.27125	2.30494	ELONGATED	BLADELET	A	DIST_CONV	FEATHER	NO	FLAT	Slightly_TWISTED	4	BIDIR	INVERTED_Y	BRK	NA	NA	NA	YES	NO
E71K18C	bag19	DEBITAGE	COMPLETE	COMPLETE	CHERT	31.05	13.67	5.32	2.2714	2.56955	ELONGATED	BLADELET	A	DIST_CONV	OVERSHOT	NO	CURVED	FLAT	5	UNI LAT	CHECKED_PATTERN	DIH	NA	8.56	1.74	YES	NO
E71K18C	bag11	DEBITAGE	COMPLETE	COMPLETE	CHERT	31.8	13.9	4.2	2.28777	3.30952	ELONGATED	BLADELET	A	DIST_CONV	FEATHER	NO	FLAT	FLAT	4	UNIDIR	Y	LINEAR/PUNCT	YES			Slightly_SALIENT		NO	NA										ELONG
E71K18C	bag11	DEBITAGE	COMPLETE	COMPLETE	CHERT	31.4	13.7	3.8	2.29197	3.60526	ELONGATED	BLADELET	A	DIST_CONV	FEATHER	NO	Slightly_CURVED	FLAT	3	UNIDIR	Y	PLAIN	YES	4.5	2.4	SALIENT		NO	NA										ELONG
E71K18C	bag11	DEBITAGE	COMPLETE	COMPLETE	CHERT	34.1	14.8	6.4	2.30405	2.3125	ELONGATED	BLADELET	A	DIST_CONV	FEATHER	NO	CURVED	FLAT	4	BIDIR	CHECKED_PATTERN	LINEAR/PUNCT	NO			Slightly_SALIENT		NO	NA										ELONG
E71K20A	Bag2	DEBITAGE	COMPLETE	COMPLETE	CHERT	27	11.7	6	2.30769	1.95	ELONGATED	BLADELET	A	DIST_CONV	FEATHER	NO	CURVED	TWISTED	6	UNI LAT	CHECKED_PATTERN	PLAIN	NO	9.3	4.1	SALIENT		NO	NA										ELONG
E71K18C	bag11	DEBITAGE	COMPLETE	COMPLETE	CHERT	26.1	11.2	3.8	2.33036	2.94737	ELONGATED	BLADELET	A	DIST_CONV	FEATHER	NO	Slightly_CURVED	FLAT	3	UNI LAT	CHECKED_PATTERN	PLAIN	NO	8.7	2.1	SALIENT		NO	LEFTMES										ELONG
E71K20B	bag2	DEBITAGE	COMPLETE	COMPLETE	CHERT	33.36	14.27	8.22	2.33777	1.73601	ELONGATED	BLADELET	A	DIST_CONV	FEATHER	YES	Slightly_CURVED	FLAT	4	UNIDIR	FISH_BONES	PLAIN	YES	8.09	2.02	YES	NO
E71K18C	bag19	DEBITAGE	COMPLETE	COMPLETE	CHERT	31.5	13.47	4.21	2.33853	3.19952	ELONGATED	BLADELET	A	DIST_CONV	HINGED	NO	FLAT	FLAT	3	UNIDIR	PARALLEL	DIH	NA	7.76	2.47	YES	NO
E71K20B	bag2	DEBITAGE	COMPLETE	COMPLETE	CHERT	33.24	14.16	6.38	2.34746	2.21944	ELONGATED	BLADELET	A	DIST_CONV	OVERSHOT	NO	CURVED	FLAT	5	UNIDIR	FISH_BONES	PLAIN	NA	4.82	1.97	YES	YES
E71K20B	bag2	DEBITAGE	COMPLETE	COMPLETE	CHERT	28.48	11.93	3.79	2.38726	3.14776	ELONGATED	BLADELET	A	DIST_CONV	FEATHER	NO	CURVED	FLAT	4	UNI OPP	CHECKED_PATTERN	DIH	NA	8.33	3.25	YES	NO
E71K18C	bag19	DEBITAGE	COMPLETE	COMPLETE	CHERT	29.33	12.18	4.44	2.40805	2.74324	ELONGATED	BLADELET	A	DIST_CONV	FEATHER	NO	Slightly_CURVED	Slightly_TWISTED	5	UNIDIR	FISH_BONES	FAC	NA	5.2	1.2	YES	NO
E71K20B	bag2	DEBITAGE	COMPLETE	COMPLETE	CHERT	34.28	13.94	3.95	2.45911	3.52911	ELONGATED	BLADELET	A	DIST_CONV	FEATHER	NO	FLAT	FLAT	4	UNIDIR	Y	PLAIN	pointed and abraded	3.21	1.14	YES	NO
E71K20A	Bag1	DEBITAGE	COMPLETE	COMPLETE	CHERT	16.3	6.6	3.6	2.4697	1.83333	ELONGATED	BLADELET	A	DIST_CONV	OVERSHOT	NO	VERY_CURVED	FLAT	5	BIDIR	INVERTED_Y	PLAIN	NO	1.8	1	Very_SALIENT		NO	NA										ELONG
E71K18C	bag11	DEBITAGE	COMPLETE	COMPLETE	CHERT	33.3	13.3	4.2	2.50376	3.16667	ELONGATED	BLADELET	B	DIST_CONV	FEATHER	NO	FLAT	FLAT	3	UNIDIR	Y	PLAIN	NO	10.9	2.5	DEFORMED		NO	NA										ELONG
E71K18C	bag19	DEBITAGE	COMPLETE	COMPLETE	CHERT	21.76	8.69	4.03	2.50403	2.15633	ELONGATED	BLADELET	A	DIST_CONV	FEATHER	NO	FLAT	FLAT	3	UNIDIR	Y	PLAIN	NA	5.78	2.2	YES	NO
E71K18C	bag19	DEBITAGE	COMPLETE	COMPLETE	CHERT	28.96	11.42	3.53	2.5359	3.23513	ELONGATED	BLADELET	A	DIST_CONV	FEATHER	NO	FLAT	FLAT	5	UNIDIR	CHECKED_PATTERN	LINEAR/PUNCT	NA	NA	NA	YES	NO
E71K18C	bag19	DEBITAGE	COMPLETE	COMPLETE	CHERT	27.52	10.74	3.16	2.56238	3.39873	ELONGATED	BLADELET	A	DIST_CONV	FEATHER	NO	FLAT	FLAT	3	UNIDIR	Y	FAC	NA	10.13	3.38	YES	NO
E71K18C	bag19	DEBITAGE	COMPLETE	COMPLETE	CHERT	29.11	11.36	3.66	2.5625	3.10383	ELONGATED	BLADELET	A	DIST_CONV	FEATHER	NO	Slightly_CURVED	FLAT	3	UNIDIR	PARALLEL	FAC	NA	5.13	3	YES	NO
E71K18C	bag11	DEBITAGE	COMPLETE	COMPLETE	CHERT	34.9	13.6	4.6	2.56618	2.95652	ELONGATED	BLADELET	A	DIST_CONV	FEATHER	NO	FLAT	FLAT	3	UNIDIR	PARALLEL	FAC	NO	8.5	4.3	Very_SALIENT		NO	NA										ELONG
E71K20B	bag2	DEBITAGE	COMPLETE	COMPLETE	CHERT	27.02	10.46	3	2.58317	3.48667	ELONGATED	BLADELET	A	DIST_CONV	HINGED	NO	Slightly_CURVED	FLAT	2	UNIDIR	SINGLE_ARRAY	PLAIN	YES	2.82	1.08	YES	NO
E71K20B	bag2	DEBITAGE	COMPLETE	COMPLETE	CHERT	22.74	8.71	3.26	2.61079	2.67178	ELONGATED	BLADELET	A	DIST_CONV	FEATHER	NO	FLAT	FLAT	3	UNIDIR	Y	PLAIN	YES	4.34	1.24	YES	NO
E71K18C	bag19	DEBITAGE	COMPLETE	COMPLETE	CHERT	23.76	8.95	4.38	2.65475	2.04338	ELONGATED	BLADELET	A	DIST_CONV	FEATHER	NO	FLAT	FLAT	3	UNIDIR	PARALLEL	PLAIN	NA	3.84	3.9	YES	YES
E71K18C	bag11	DEBITAGE	COMPLETE	COMPLETE	CHERT	22.9	8.4	1.9	2.72619	4.42105	ELONGATED	BLADELET	A	DIST_CONV	FEATHER	NO	FLAT	FLAT	3	UNIDIR	Y	BRK	BRK			BRK		BRK	NA										ELONG
E71K20A	Bag2	DEBITAGE	COMPLETE	COMPLETE	CHERT	21	7.7	5.6	2.72727	1.375	ELONGATED	BLADELET	A	DIST_CONV	FEATHER	NO	FLAT	FLAT	5	UNI LAT	CHECKED_PATTERN	PLAIN	NO	4.7	4.8	Slightly_SALIENT		NO	NA										ELONG
E71K20A	Bag1	DEBITAGE	COMPLETE	COMPLETE	CHERT	23.9	8.7	2.4	2.74713	3.625	ELONGATED	BLADELET	A	DIST_CONV	Slightly_HINGED	NO	FLAT	FLAT	2	UNIDIR	SINGLE_ARRAY	LINEAR/PUNCT	NO			Slightly_SALIENT		NO	NA										ELONG
E71K18C	bag19	DEBITAGE	COMPLETE	COMPLETE	CHERT	21.84	7.87	3.25	2.7751	2.42154	ELONGATED	BLADELET	A	DIST_CONV	FEATHER	NO	FLAT	FLAT	3	UNIDIR	Y	FAC	YES	6.52	2.39	YES	NO
E71K20B	bag2	DEBITAGE	COMPLETE	COMPLETE	CHERT	37.8	13.33	3.94	2.83571	3.38325	ELONGATED	BLADELET	A	DIST_CONV	STEP	NO	Slightly_CURVED	FLAT	5	UNI OPP	CHECKED_PATTERN	LINEAR/PUNCT	YES	NA	NA	YES	NO
E71K18C	bag11	DEBITAGE	COMPLETE	COMPLETE	CHERT	32.8	11.2	3.4	2.92857	3.29412	ELONGATED	BLADELET	B	DIST_CONV	FEATHER	NO	Slightly_CURVED	FLAT	3	UNIDIR	Y	PLAIN	NO	9.4	4.7	Slightly_SALIENT		NO	NA										ELONG
E71K18C	bag11	DEBITAGE	COMPLETE	COMPLETE	CHERT	34.6	11.6	3.5	2.98276	3.31429	ELONGATED	BLADELET	A	DIST_CONV	FEATHER	NO	CURVED	FLAT	6	UNI OPP	CHECKED_PATTERN	FAC	NO	6.8	3.2	SALIENT		NO	NA										ELONG
E71K18C	bag11	DEBITAGE	COMPLETE	COMPLETE	CHERT	31.7	10.5	4	3.01905	2.625	ELONGATED	BLADELET	A	DIST_CONV	FEATHER	NO	CURVED	FLAT	3	UNI LAT	Y	FAC	NO	6.3	3.7	SALIENT		NO	NA										ELONG
E71K20B	bag2	DEBITAGE	COMPLETE	COMPLETE	CHERT	39.28	12.97	6.17	3.02853	2.10211	ELONGATED	BLADELET	A	DIST_CONV	STEP	NO	Slightly_CURVED	FLAT	5	UNIDIR	FISH_BONES	PLAIN	YES	5.9	2.3	YES	NO
E71K20B	bag2	DEBITAGE	COMPLETE	COMPLETE	CHERT	34.53	10.73	4.66	3.21808	2.30258	ELONGATED	BLADELET	A	DIST_CONV	FEATHER	NO	FLAT	FLAT	4	UNI OPP	Y	PLAIN	NA	6.36	1.66	YES	YES
E71K20B	bag2	DEBITAGE	COMPLETE	COMPLETE	CHERT	38.86	11.51	6.22	3.37619	1.85048	ELONGATED	BLADELET	A	DIST_CONV	OVERSHOT	NO	CURVED	FLAT	5	UNI LAT	FISH_BONES	PLAIN	YES	3.54	1.35	YES	NO
E71K20B	bag2	DEBITAGE	COMPLETE	COMPLETE	CHERT	39.48	11.67	8.43	3.38303	1.38434	ELONGATED	BLADELET	A	DIST_CONV	OVERSHOT	NO	VERY_CURVED	FLAT	7	UNI LAT	FISH_BONES	LINEAR/PUNCT	YES	NA	NA	YES	YES
E71K20A	Bag2	DEBITAGE	COMPLETE	COMPLETE	CHERT	40.1	11.6	5	3.4569	2.32	ELONGATED	BLADELET	A	DIST_CONV	FEATHER	NO	Slightly_CURVED	FLAT	5	UNI LAT	CHECKED_PATTERN	BRK	NO			BRK		BRK	NA										ELONG
E71K18C	bag11	DEBITAGE	COMPLETE	COMPLETE	CHERT	29.2	8.2	3.1	3.56098	2.64516	ELONGATED	BLADELET	B	DIST_CONV	Slightly_OVERSHOT	NO	CURVED	FLAT	3	UNIDIR	FISH_BONES	PLAIN	NO	4.1	2.1	Slightly_SALIENT		NO	NA										ELONG
E71K20B	bag2	DEBITAGE	COMPLETE	COMPLETE	CHERT	40.16	11.09	4.18	3.62128	2.65311	ELONGATED	BLADELET	A	DIST_CONV	FEATHER	NO	Slightly_CURVED	FLAT	5	UNIDIR	PARALLEL	LINEAR/PUNCT	YES	NA	NA	YES	NO
E71K20B	bag2	DEBITAGE	COMPLETE	COMPLETE	CHERT	39.15	10.55	3.99	3.7109	2.64411	ELONGATED	BLADELET	A	DIST_CONV	FEATHER	NO	Slightly_CURVED	Slightly_TWISTED	7	UNIDIR	CHECKED_PATTERN	PLAIN	pointed and abraded	6.07	1.53	YES	NO
E71K18C	bag11	DEBITAGE	COMPLETE	COMPLETE	CHERT	31.6	8.5	3.4	3.71765	2.5	ELONGATED	BLADELET	B	DIST_CONV	FEATHER	NO	Slightly_CURVED	FLAT	2	UNIDIR	SINGLE_ARRAY	BRK	NO			SALIENT		NO	NA										ELONG
E71K20A	Bag2	DEBITAGE	COMPLETE	COMPLETE	CHERT	37.3	9.9	5.2	3.76768	1.90385	ELONGATED	BLADELET	C	DIST_CONV	FEATHER	NO	CURVED	FLAT	3	UNIDIR	PARALLEL	CORT	NO			SALIENT		NO	NA										ELONG
E71K18C	bag19	DEBITAGE	COMPLETE	COMPLETE	CHERT	31.84	6.49	4.71	4.90601	1.37792	ELONGATED	BLADELET	A	DIST_CONV	FEATHER	NO	Slightly_CURVED	FLAT	3	UNIDIR	PARALLEL	LINEAR/PUNCT	NA	NA	NA	YES	NO
E71K20B	bag2	DEBITAGE	COMPLETE	COMPLETE	CHERT	27.51	13.49	3.19	2.03929	4.22884	ELONGATED	BLADELET	A	DIVERGENT	HINGED	YES	SINUOUS	Slightly_TWISTED	5	UNI LAT	CHECKED_PATTERN	LINEAR/PUNCT	NA	NA	NA	YES	YES
E71K20B	bag2	DEBITAGE	COMPLETE	COMPLETE	CHERT	31.29	15.05	5.86	2.07907	2.56826	ELONGATED	BLADELET	A	DIVERGENT	HINGED	NO	FLAT	FLAT	3	UNIDIR	FISH_BONES	LINEAR/PUNCT	pointed	NA	NA	YES	NO
E71K18C	bag19	DEBITAGE	COMPLETE	COMPLETE	CHERT	24.15	11.5	3.02	2.1	3.80795	ELONGATED	BLADELET	A	DIVERGENT	FEATHER	NO	Slightly_CURVED	FLAT	4	UNI LAT	CHECKED_PATTERN	PLAIN	NA	5.54	1.99	YES	NO
E71K18C	bag19	DEBITAGE	COMPLETE	COMPLETE	CHERT	32.19	15.11	4.74	2.13038	3.18776	ELONGATED	BLADELET	A	DIVERGENT	HINGED	NO	FLAT	FLAT	6	UNIDIR	CHECKED_PATTERN	PLAIN	NA	3.99	3.54	YES	YES
E71K20A	Bag1	DEBITAGE	COMPLETE	COMPLETE	CHERT	36	16.5	9.3	2.18182	1.77419	ELONGATED	BLADELET	A	DIVERGENT	OVERSHOT	NO	VERY_CURVED	FLAT	8	UNI LAT	FISH_BONES	PLAIN	NO	3	1.5	SALIENT		NO	NA										ELONG
E71K20B	bag2	DEBITAGE	COMPLETE	COMPLETE	CHERT	28.02	12.47	3.66	2.24699	3.4071	ELONGATED	BLADELET	A	DIVERGENT	HINGED	NO	Slightly_CURVED	Slightly_TWISTED	4	UNIDIR	PARALLEL	LINEAR/PUNCT	YES	NA	NA	YES	NO
E71K20A	Bag1	DEBITAGE	COMPLETE	COMPLETE	CHERT	22.6	9.6	2.2	2.35417	4.36364	ELONGATED	BLADELET	B	DIVERGENT	FEATHER	NO	FLAT	FLAT	4	UNIDIR	CHECKED_PATTERN	LINEAR/PUNCT	NO			DIFFUSED		NO	NA										ELONG
E71K18C	bag19	DEBITAGE	COMPLETE	COMPLETE	CHERT	22.57	9.51	2.65	2.37329	3.58868	ELONGATED	BLADELET	A	DIVERGENT	HINGED	NO	FLAT	FLAT	3	UNIDIR	Y	FAC	NA	3.96	1.66	YES	NO
E71K18C	bag11	DEBITAGE	COMPLETE	COMPLETE	CHERT	29.1	12.2	3.9	2.38525	3.12821	ELONGATED	BLADELET	A	DIVERGENT	STEP	NO	CURVED	FLAT	2	UNIDIR	SINGLE_ARRAY	LINEAR/PUNCT	YES			Slightly_SALIENT		NO	DIST										ELONG
E71K20B	bag2	DEBITAGE	COMPLETE	COMPLETE	CHERT	31.46	13.11	3.17	2.39969	4.13565	ELONGATED	BLADELET	A	DIVERGENT	FEATHER	NO	CURVED	FLAT	4	UNI OPP	CHECKED_PATTERN	LINEAR/PUNCT	YES	NA	NA	YES	YES
E71K18C	bag11	DEBITAGE	COMPLETE	COMPLETE	CHERT	32.5	13	3.5	2.5	3.71429	ELONGATED	BLADELET	A	DIVERGENT	FEATHER	NO	Slightly_CURVED	FLAT	4	UNIDIR	Y	BRK	NO			DIFFUSED		NO	NA										ELONG
E71K20B	bag2	DEBITAGE	COMPLETE	COMPLETE	CHERT	34.31	13.45	5.41	2.55093	2.48614	ELONGATED	BLADELET	A	DIVERGENT	STEP	NO	Slightly_CURVED	FLAT	5	UNIDIR	FISH_BONES	PLAIN	YES	6.34	1.61	YES	NO
E71K20B	bag2	DEBITAGE	COMPLETE	COMPLETE	CHERT	39.06	14.34	4.09	2.72385	3.50611	ELONGATED	BLADELET	A	DIVERGENT	HINGED	NO	FLAT	FLAT	5	UNIDIR	FISH_BONES	PLAIN	YES	3.89	1.58	YES	NO
E71K18C	bag19	DEBITAGE	COMPLETE	COMPLETE	CHERT	29.81	10.2	5.09	2.92255	2.00393	ELONGATED	BLADELET	A	DIVERGENT	OVERSHOT	NO	Slightly_CURVED	FLAT	5	UNIDIR	CHECKED_PATTERN	LINEAR/PUNCT	NA	NA	NA	YES	NO
E71K20A	Bag1	DEBITAGE	COMPLETE	COMPLETE	CHERT	23.3	7.3	2	3.19178	3.65	ELONGATED	BLADELET	A	DIVERGENT	FEATHER	NO	FLAT	FLAT	3	BIDIR	INVERTED_Y	LINEAR/PUNCT	NO			DIFFUSED		NO	NA										ELONG
E71K18C	bag19	DEBITAGE	COMPLETE	COMPLETE	CHERT	29.36	8.58	3.9	3.42191	2.2	ELONGATED	BLADELET	A	DIVERGENT	HINGED	NO	FLAT	Slightly_TWISTED	5	UNIDIR	Y	LINEAR/PUNCT	YES	NA	NA	YES	YES
E71K20B	bag2	DEBITAGE	LAT	ALMOST_COMPLETE	CHERT	31.64	12.82	4.05	2.46802	3.16543	ELONGATED	BLADELET	A	NA	FEATHER	NO	CURVED	FLAT	4	BIDIR	CHECKED_PATTERN	PLAIN	NA	0	1.8	YES	NO
E71K18C	bag19	DEBITAGE	COMPLETE	COMPLETE	CHERT	24.7	9.86	3.21	2.50507	3.07165	ELONGATED	BLADELET	A	NA	FEATHER	NO	FLAT	FLAT	3	UNIDIR	Y	PLAIN	NA	NA	NA	YES	NO
E71K18C	bag19	DEBITAGE	COMPLETE	COMPLETE	CHERT	15.95	7.69	1.31	2.07412	5.87023	ELONGATED	BLADELET	A	PARALLEL	HINGED	NO	FLAT	FLAT	3	UNIDIR	PARALLEL	LINEAR/PUNCT	NA	NA	NA	YES	NO
E71K18C	bag19	DEBITAGE	COMPLETE	COMPLETE	CHERT	33.87	15.5	7.99	2.18516	1.93992	ELONGATED	BLADELET	A	PARALLEL	FEATHER	NO	FLAT	FLAT	4	UNI LAT	CHECKED_PATTERN	DIH	NA	10.05	7.1	YES	NO
E71K18C	bag19	DEBITAGE	COMPLETE	COMPLETE	CHERT	26.28	11.35	2.86	2.31542	3.96853	ELONGATED	BLADELET	A	PARALLEL	HINGED	NO	FLAT	FLAT	3	UNIDIR	PARALLEL	LINEAR/PUNCT	NA	NA	NA	YES	NO
E71K18C	bag19	DEBITAGE	COMPLETE	COMPLETE	CHERT	19.09	8.02	2.11	2.3803	3.80095	ELONGATED	BLADELET	A	PARALLEL	HINGED	NO	Slightly_CURVED	FLAT	3	UNIDIR	PARALLEL	FAC	NA	3.34	1.31	YES	NO
E71K18C	bag19	DEBITAGE	COMPLETE	COMPLETE	CHERT	18.23	7.56	3.71	2.41138	2.03774	ELONGATED	BLADELET	A	PARALLEL	OVERSHOT	NO	Slightly_CURVED	FLAT	4	UNIDIR	Y	LINEAR/PUNCT	NA	NA	NA	YES	YES
E71K18C	bag19	DEBITAGE	COMPLETE	COMPLETE	CHERT	28.95	11.67	4.8	2.48072	2.43125	ELONGATED	BLADELET	A	PARALLEL	HINGED	NO	FLAT	FLAT	4	UNIDIR	CHECKED_PATTERN	PLAIN	YES	6.31	1.85	YES	NO
E71K18C	bag11	DEBITAGE	COMPLETE	COMPLETE	CHERT	21.1	8.5	2.9	2.48235	2.93103	ELONGATED	BLADELET	A	PARALLEL	FEATHER	NO	FLAT	FLAT	5	UNIDIR	FISH_BONES	INDET	NO	7.5	3	SALIENT		NO	NA										ELONG
E71K20A	Bag2	DEBITAGE	COMPLETE	COMPLETE	CHERT	24.8	9.8	2.5	2.53061	3.92	ELONGATED	BLADELET	A	PARALLEL	FEATHER	NO	Slightly_CURVED	FLAT	5	BIDIR	CHECKED_PATTERN	PLAIN	YES	2.4	1.3	Slightly_SALIENT		NO	NA										ELONG
E71K18C	bag19	DEBITAGE	COMPLETE	COMPLETE	CHERT	19.28	7.48	1.99	2.57754	3.75879	ELONGATED	BLADELET	A	PARALLEL	HINGED	NO	Slightly_CURVED	Slightly_TWISTED	2	UNI LAT	SINGLE_ARRAY	FAC	NA	3.68	1.48	YES	NO
E71K20B	bag2	DEBITAGE	COMPLETE	COMPLETE	CHERT	23.26	9.01	2.03	2.58158	4.43842	ELONGATED	BLADELET	A	PARALLEL	FEATHER	YES	Slightly_CURVED	FLAT	3	UNIDIR	PARALLEL	LINEAR/PUNCT	NA	NA	NA	YES	NO
E71K20A	Bag1	DEBITAGE	PROX	ALMOST_COMPLETE	CHERT	28.4	11	4.4	2.58182	2.5	ELONGATED	BLADELET	A	PARALLEL	BRK	NO	CURVED	FLAT	5	UNI LAT	CHECKED_PATTERN	PLAIN	YES	4.1	1.3	Slightly_SALIENT		NO	NA										ELONG
E71K20B	bag2	DEBITAGE	COMPLETE	COMPLETE	CHERT	31.3	12.01	3.27	2.60616	3.67278	ELONGATED	BLADELET	A	PARALLEL	FEATHER	NO	Slightly_CURVED	FLAT	5	UNI OPP	CHECKED_PATTERN	PLAIN	YES	4.87	1.62	YES	NO
E71K20A	Bag2	DEBITAGE	COMPLETE	COMPLETE	CHERT	38.9	14.7	7.7	2.64626	1.90909	ELONGATED	BLADELET	A	PARALLEL	Slightly_OVERSHOT	NO	VERY_CURVED	FLAT	5	UNI OPP	RADIATING	PLAIN	NO	4.8	3.5	SALIENT		NO	NA										ELONG
E71K18C	bag19	DEBITAGE	COMPLETE	COMPLETE	CHERT	29.49	10.87	2.47	2.71297	4.40081	ELONGATED	BLADELET	A	PARALLEL	FEATHER	NO	CURVED	FLAT	4	UNIDIR	PARALLEL	PLAIN	NA	7.77	1.49	YES	NO
E71K18C	bag19	DEBITAGE	COMPLETE	COMPLETE	CHERT	23.51	8.64	2.91	2.72106	2.96907	ELONGATED	BLADELET	A	PARALLEL	HINGED	NO	Slightly_CURVED	Slightly_TWISTED	3	UNIDIR	Y	PLAIN	NA	5.66	2.04	YES	NO
E71K18C	bag11	DEBITAGE	COMPLETE	COMPLETE	CHERT	33.9	12.3	4.9	2.7561	2.5102	ELONGATED	BLADELET	A	PARALLEL	OVERSHOT	NO	VERY_CURVED	FLAT	5	UNI OPP	INVERTED_Y	FAC	NO	4.6	2.3	SALIENT		NO	NA										ELONG
E71K18C	bag19	DEBITAGE	COMPLETE	COMPLETE	CHERT	30.16	10.87	3.48	2.77461	3.12356	ELONGATED	BLADELET	A	PARALLEL	FEATHER	NO	Slightly_CURVED	Slightly_TWISTED	3	UNIDIR	Y	LINEAR/PUNCT	YES	NA	NA	YES	YES
E71K20B	bag2	DEBITAGE	COMPLETE	COMPLETE	CHERT	34.96	12.38	3.82	2.82391	3.24084	ELONGATED	BLADELET	A	PARALLEL	FEATHER	NO	CURVED	FLAT	5	UNIDIR	FISH_BONES	PLAIN	pointed and abraded	4.42	1.31	YES	NO
E71K18C	bag19	DEBITAGE	COMPLETE	COMPLETE	CHERT	35.88	12.61	5.11	2.84536	2.46771	ELONGATED	BLADELET	B	PARALLEL	STEP	NO	Slightly_CURVED	FLAT	2	UNIDIR	SINGLE_ARRAY	PLAIN	NA	5.52	1.92	YES	NO
E71K20B	bag2	DEBITAGE	COMPLETE	COMPLETE	CHERT	37.82	13.29	4.69	2.84575	2.83369	ELONGATED	BLADELET	A	PARALLEL	HINGED	NO	FLAT	FLAT	4	UNIDIR	FISH_BONES	LINEAR/PUNCT	NA	NA	NA	YES	NO
E71K20A	Bag1	DEBITAGE	COMPLETE	COMPLETE	CHERT	38.6	13.5	8.2	2.85926	1.64634	ELONGATED	BLADELET	A	PARALLEL	HINGED	NO	CONVEX	FLAT	3	UNIDIR	Y	PLAIN	NO	12.2	6.4	SALIENT		NO	NA										ELONG
E71K18C	bag11	DEBITAGE	COMPLETE	COMPLETE	CHERT	28.1	9.7	4.1	2.89691	2.36585	ELONGATED	BLADELET	A	PARALLEL	FEATHER	NO	Slightly_CURVED	FLAT	5	UNIDIR	PARALLEL	LINEAR/PUNCT	NO			DIFFUSED		NO	NA										ELONG
E71K20B	bag2	DEBITAGE	COMPLETE	COMPLETE	CHERT	29.08	9.86	2.99	2.94929	3.29766	ELONGATED	BLADELET	A	PARALLEL	HINGED	NO	Slightly_CURVED	FLAT	4	UNIDIR	PARALLEL	BRK	NA	NA	NA	NA	NA
E71K20B	bag2	DEBITAGE	COMPLETE	COMPLETE	CHERT	28.88	9.78	2.75	2.95297	3.55636	ELONGATED	BLADELET	A	PARALLEL	HINGED	NO	FLAT	FLAT	5	UNIDIR	CHECKED_PATTERN	LINEAR/PUNCT	NA	NA	NA	YES	NO
E71K18C	bag11	DEBITAGE	COMPLETE	COMPLETE	CHERT	32.2	10.4	3.9	3.09615	2.66667	ELONGATED	BLADELET	A	PARALLEL	FEATHER	NO	Slightly_CURVED	Slightly_TWISTED	3	UNIDIR	SINGLE_ARRAY	FAC	NO	8.9	2.8	SALIENT		NO	NA										ELONG
E71K18C	bag19	DEBITAGE	COMPLETE	COMPLETE	CHERT	20.84	6.58	3.89	3.16717	1.69152	ELONGATED	BLADELET	A	PARALLEL	FEATHER	NO	FLAT	FLAT	4	INDET	PARALLEL	FAC	NA	5.34	3.8	YES	NA
E71K18C	bag11	DEBITAGE	COMPLETE	COMPLETE	CHERT	32.8	10.1	4	3.24752	2.525	ELONGATED	BLADELET	A	PARALLEL	FEATHER	NO	Slightly_CURVED	Slightly_TWISTED	3	BIDIR	INVERTED_Y	PLAIN	NO	5.3	3.4	Slightly_SALIENT		NO	NA										ELONG
E71K20A	Bag2	DEBITAGE	COMPLETE	COMPLETE	CHERT	30.8	9.2	4.1	3.34783	2.2439	ELONGATED	BLADELET	A	PARALLEL	FEATHER	NO	Slightly_CURVED	Slightly_TWISTED	4	UNI OPP	INVERTED_Y	DIH	NO	5.4	3.3	SALIENT		NO	NA										ELONG
E71K18C	bag11	DEBITAGE	COMPLETE	COMPLETE	CHERT	29.1	8.6	3.1	3.38372	2.77419	ELONGATED	BLADELET	A	PARALLEL	FEATHER	NO	CURVED	FLAT	3	UNI LAT	CHECKED_PATTERN	FAC	NO	6.8	2.9	SALIENT		NO	NA										ELONG
E71K20B	bag2	DEBITAGE	COMPLETE	COMPLETE	CHERT	33.53	9.64	5.23	3.47822	1.84321	ELONGATED	BLADELET	B	PARALLEL	FEATHER	NO	CURVED	FLAT	4	BIDIR	INVERTED_Y	LINEAR/PUNCT	NA	NA	NA	YES	NO
E71K18C	bag11	DEBITAGE	COMPLETE	COMPLETE	CHERT	29.2	8.2	4.3	3.56098	1.90698	ELONGATED	BLADELET	A	PARALLEL	FEATHER	NO	CURVED	FLAT	5	UNI OPP	CHECKED_PATTERN	LINEAR/PUNCT	NO			Slightly_SALIENT		NO	NA										ELONG
E71K18C	bag19	DEBITAGE	COMPLETE	COMPLETE	CHERT	27.27	7.59	4.15	3.59289	1.82892	ELONGATED	BLADELET	A	PARALLEL	HINGED	NO	Slightly_CURVED	FLAT	4	UNIDIR	PARALLEL	LINEAR/PUNCT	NA	NA	NA	YES	NO
E71K20B	bag2	DEBITAGE	COMPLETE	COMPLETE	CHERT	37.57	10.15	4.14	3.70148	2.45169	ELONGATED	BLADELET	A	PARALLEL	FEATHER	NO	FLAT	FLAT	5	UNIDIR	CHECKED_PATTERN	LINEAR/PUNCT	NA	NA	NA	YES	NO
E71K18C	bag19	DEBITAGE	COMPLETE	COMPLETE	CHERT	23.99	6.35	2.35	3.77795	2.70213	ELONGATED	BLADELET	A	PARALLEL	HINGED	NO	FLAT	FLAT	3	UNIDIR	Y	PLAIN	NA	2.69	1.28	NO	NO
E71K20B	bag2	DEBITAGE	COMPLETE	COMPLETE	CHERT	37.16	9.37	3.87	3.96585	2.42119	ELONGATED	BLADELET	A	PARALLEL	FEATHER	NO	Slightly_CURVED	FLAT	4	UNIDIR	CHECKED_PATTERN	LINEAR/PUNCT	pointed	NA	NA	YES	NO
E71K18C	bag11	DEBITAGE	COMPLETE	COMPLETE	CHERT	24.9	6	1.8	4.15	3.33333	ELONGATED	BLADELET	A	PARALLEL	FEATHER	NO	Slightly_CURVED	FLAT	4	UNI LAT	CHECKED_PATTERN	LINEAR/PUNCT	NO			Slightly_SALIENT		NO	NA										ELONG
E71K18C	bag11	DEBITAGE	PROX	SMALL	CHERT	NA	NA	NA	NA	NA	ELONGATED	BLADELET	A	PARALLEL	BRK	NO	Slightly_CURVED	FLAT	3	UNIDIR	Y	LINEAR/PUNCT	NO			SALIENT		NO	NA										ELONG
E71K18C	bag11	DEBITAGE	PROX	SMALL	CHERT	NA	NA	NA	NA	NA	ELONGATED	BLADELET	A	PARALLEL	BRK	NO	NA	NA		NA		LINEAR/PUNCT	NO			SALIENT		NO	NA										ELONG
E71K18C	bag11	DEBITAGE	PROX	SMALL	CHERT	NA	NA	NA	NA	NA	ELONGATED	BLADELET	B	PARALLEL	BRK	NO	CURVED	FLAT	4	UNIDIR	FISH_BONES	LINEAR/PUNCT	YES			Slightly_SALIENT		NO	NA										ELONG
E71K20A	Bag2	DEBITAGE	PROX	ALMOST_COMPLETE	CHERT	NA	NA	NA	NA	NA	ELONGATED	BLADELET	A	PARALLEL	BRK	NO	Slightly_CURVED	FLAT	4	UNIDIR	PARALLEL	LINEAR/PUNCT	NO			SALIENT		NO	NA										ELONG
E71K20A	Bag2	DEBITAGE	PROX	ALMOST_COMPLETE	CHERT	NA	NA	NA	NA	NA	ELONGATED	BLADELET	A	PARALLEL	BRK	NO	Slightly_CURVED	TWISTED	3	UNIDIR	PARALLEL	LINEAR/PUNCT	NO			SALIENT		NO	NA										ELONG
E71K18C	bag25	FAILED_MICROBURIN	PROX	SMALL	CHERT	NA	NA	NA	NA	NA	ELONGATED	BLADELET	A	PARALLEL	MICROBURIN	NO	NA	NA	3	UNIDIR	FISH_BONES	FAC	NO	8.6	3.2	SALIENT		NO	LEFT	MICROBURIN						102			Failed_MB
E71K18C	bag19	DEBITAGE	COMPLETE	COMPLETE	CHERT	27.77	13.95	3.04	1.99068	4.58882	ELONGATED	BLADELET	A	ROUNDED	HINGED	NO	FLAT	FLAT	2	UNIDIR	SINGLE_ARRAY	PLAIN	NA	7.78	2.1	YES	NO
E71K20A	Bag2	DEBITAGE	COMPLETE	COMPLETE	CHERT	31.2	15.6	5.7	2	2.73684	ELONGATED	BLADELET	A	ROUNDED	Slightly_OVERSHOT	NO	CURVED	FLAT	7	UNIDIR	CHECKED_PATTERN	PLAIN	NO	7.2	3.8	SALIENT		NO	NA										ELONG
E71K18C	bag19	DEBITAGE	COMPLETE	COMPLETE	CHERT	26.66	13.18	2.77	2.02276	4.75812	ELONGATED	BLADELET	A	ROUNDED	HINGED	NO	FLAT	FLAT	2	UNIDIR	SINGLE_ARRAY	FAC	NA	5.75	2.57	YES	NO
E71K18C	bag11	DEBITAGE	COMPLETE	COMPLETE	CHERT	32.3	15.8	4.4	2.0443	3.59091	ELONGATED	BLADELET	A	ROUNDED	FEATHER	NO	FLAT	FLAT	4	UNI OPP	INVERTED_Y	PLAIN	NO	5.1	2.2	Slightly_SALIENT		NO	NA										ELONG
E71K18C	bag19	DEBITAGE	COMPLETE	COMPLETE	CHERT	23.37	11.42	4.84	2.04641	2.3595	ELONGATED	BLADELET	A	ROUNDED	HINGED	YES	FLAT	FLAT	4	UNIDIR	PARALLEL	PLAIN	NA	10.09	3.69	YES	NO
E71K18C	bag11	DEBITAGE	COMPLETE	COMPLETE	CHERT	34.3	16.7	3.3	2.05389	5.06061	ELONGATED	BLADELET	A	ROUNDED	FEATHER	NO	Slightly_CURVED	FLAT	4	BIDIR	PARALLEL	FAC	NO	10.2	5.1	Very_SALIENT		NO	NA										ELONG
E71K18C	bag19	DEBITAGE	COMPLETE	COMPLETE	CHERT	29.69	14.24	5.39	2.08497	2.64193	ELONGATED	BLADELET	A	ROUNDED	HINGED	NO	FLAT	FLAT	4	UNIDIR	Y	PLAIN	NA	6.31	3.6	YES	YES
E71K18C	bag19	DEBITAGE	COMPLETE	COMPLETE	CHERT	25.12	12.02	3.64	2.08985	3.3022	ELONGATED	BLADELET	A	ROUNDED	HINGED	NO	FLAT	FLAT	5	UNIDIR	CHECKED_PATTERN	LINEAR/PUNCT	NA	NA	NA	YES	NO
E71K20A	Bag2	DEBITAGE	COMPLETE	COMPLETE	CHERT	40.1	18.9	5.5	2.12169	3.43636	ELONGATED	BLADELET	A	ROUNDED	FEATHER	NO	Slightly_CURVED	FLAT	6	UNIDIR	CHECKED_PATTERN	PLAIN	NO	11.3	5.8	Very_SALIENT		NO	NA										ELONG
E71K18C	bag19	DEBITAGE	COMPLETE	COMPLETE	CHERT	22.08	10.39	2.04	2.12512	5.09314	ELONGATED	BLADELET	A	ROUNDED	HINGED	NO	Slightly_CURVED	FLAT	6	UNIDIR	CHECKED_PATTERN	PLAIN	NA	2.46	1.18	YES	NO
E71K20B	bag2	DEBITAGE	COMPLETE	COMPLETE	CHERT	34.9	16.39	4.54	2.12935	3.61013	ELONGATED	BLADELET	A	ROUNDED	HINGED	NO	FLAT	FLAT	4	UNIDIR	CHECKED_PATTERN	LINEAR/PUNCT	YES	NA	NA	YES	NO
E71K18C	bag19	DEBITAGE	COMPLETE	COMPLETE	CHERT	28.02	13.1	3.67	2.13893	3.56948	ELONGATED	BLADELET	A	ROUNDED	FEATHER	NO	Slightly_CURVED	FLAT	3	UNIDIR	PARALLEL	PLAIN	NA	7.99	1.44	YES	NO
E71K18C	bag19	DEBITAGE	COMPLETE	COMPLETE	CHERT	17.8	8.26	3.35	2.15496	2.46567	ELONGATED	BLADELET	A	ROUNDED	HINGED	NO	Slightly_CURVED	FLAT	3	UNIDIR	PARALLEL	PLAIN	NA	6.09	3	YES	YES
E71K18C	bag19	DEBITAGE	COMPLETE	COMPLETE	CHERT	25.62	11.7	2.81	2.18974	4.1637	ELONGATED	BLADELET	A	ROUNDED	HINGED	NO	FLAT	FLAT	2	UNIDIR	SINGLE_ARRAY	BRK	NA	NA	NA	NA	NA
E71K20A	Bag2	DEBITAGE	COMPLETE	COMPLETE	CHERT	34.9	15.8	3.8	2.20886	4.15789	ELONGATED	BLADELET	A	ROUNDED	FEATHER	NO	Slightly_CURVED	FLAT	7	BIDIR	CHECKED_PATTERN	PLAIN	NO	5.7	1.4	SALIENT		NO	NA										ELONG
E71K18C	bag19	DEBITAGE	COMPLETE	COMPLETE	CHERT	16.68	7.55	2.85	2.20927	2.64912	ELONGATED	BLADELET	A	ROUNDED	FEATHER	NO	FLAT	FLAT	2	UNIDIR	SINGLE_ARRAY	PLAIN	NA	3.94	2.82	YES	NO
E71K20A	Bag1	DEBITAGE	COMPLETE	COMPLETE	CHERT	27.1	12.2	2.5	2.22131	4.88	ELONGATED	BLADELET	A	ROUNDED	FEATHER	NO	Slightly_CURVED	FLAT	4	UNI LAT	FISH_BONES	PLAIN	NO	2.3	1	SALIENT		NO	NA										ELONG
E71K20A	Bag2	DEBITAGE	COMPLETE	COMPLETE	CHERT	35.2	15.4	3.4	2.28571	4.52941	ELONGATED	BLADELET	A	ROUNDED	FEATHER	NO	CURVED	FLAT	7	UNI OPP	CHECKED_PATTERN	PLAIN	YES	4.4	2.3	BRK		NO	NA										ELONG
E71K20A	Bag2	DEBITAGE	PROX	ALMOST_COMPLETE	CHERT	35.7	15.6	8.1	2.28846	1.92593	ELONGATED	BLADELET	A	ROUNDED	OVERSHOT	NO	CURVED	FLAT	7	UNI LAT	CHECKED_PATTERN	LINEAR/PUNCT	NO			Slightly_SALIENT		NO	NA										ELONG
E71K20B	bag2	DEBITAGE	COMPLETE	COMPLETE	CHERT	24.65	10.76	3.25	2.29089	3.31077	ELONGATED	BLADELET	A	ROUNDED	HINGED	NO	Slightly_CURVED	FLAT	4	UNIDIR	PARALLEL	PLAIN	YES	4.46	2.22	YES	NO
E71K20B	bag2	DEBITAGE	COMPLETE	COMPLETE	CHERT	37.14	16.2	5.39	2.29259	3.00557	ELONGATED	BLADELET	A	ROUNDED	FEATHER	NO	CURVED	FLAT	6	UNI LAT	CHECKED_PATTERN	PLAIN	YES	5.78	1.62	YES	NO
E71K18C	bag19	DEBITAGE	COMPLETE	COMPLETE	CHERT	18.13	7.9	1.87	2.29494	4.2246	ELONGATED	BLADELET	A	ROUNDED	FEATHER	NO	Slightly_CURVED	FLAT	4	UNIDIR	PARALLEL	FAC	NA	5.63	1.58	YES	NO
E71K20A	Bag1	DEBITAGE	COMPLETE	COMPLETE	CHERT	34.4	14.7	4.2	2.34014	3.5	ELONGATED	BLADELET	A	ROUNDED	FEATHER	Slightly	FLAT	FLAT	3	BIDIR	PARALLEL	LINEAR/PUNCT	NO			SALIENT		NO	NA										ELONG
E71K20A	Bag2	DEBITAGE	COMPLETE	COMPLETE	CHERT	22.2	9.4	4.1	2.3617	2.29268	ELONGATED	BLADELET	A	ROUNDED	HINGED	NO	FLAT	FLAT	2	UNIDIR	SINGLE_ARRAY	PLAIN	NO	4.2	4.7	SALIENT		NO	NA										ELONG
E71K20A	Bag2	DEBITAGE	DIST	ALMOST_COMPLETE	CHERT	32.6	13.8	4.7	2.36232	2.93617	ELONGATED	BLADELET	B	ROUNDED	FEATHER	NO	FLAT	FLAT	7	UNI LAT	CHECKED_PATTERN	ABS	ABS			ABS		ABS	NA										ELONG
E71K18C	bag11	DEBITAGE	COMPLETE	COMPLETE	CHERT	33.3	14	4.3	2.37857	3.25581	ELONGATED	BLADELET	B	ROUNDED	FEATHER	NO	Slightly_CURVED	FLAT	6	BIDIR	CHECKED_PATTERN	CORT	NO	6.1	3.4	Slightly_SALIENT		NO	NA										ELONG
E71K18C	bag11	DEBITAGE	COMPLETE	COMPLETE	CHERT	29.9	12.3	2.7	2.43089	4.55556	ELONGATED	BLADELET	C	ROUNDED	FEATHER	NO	Slightly_CURVED	FLAT	2	UNIDIR	Y	PLAIN	NO	8.1	2.2	SALIENT		NO	NA										ELONG
E71K20A	Bag1	DEBITAGE	COMPLETE	COMPLETE	CHERT	28.3	11.6	2.1	2.43966	5.52381	ELONGATED	BLADELET	A	ROUNDED	FEATHER	NO	CURVED	FLAT	4	UNIDIR	PARALLEL	PLAIN	NO	4	1.5	SALIENT		NO	NA										ELONG
E71K18C	bag19	DEBITAGE	COMPLETE	COMPLETE	CHERT	27.12	10.79	2.46	2.51344	4.38618	ELONGATED	BLADELET	A	ROUNDED	HINGED	NO	FLAT	FLAT	3	UNIDIR	PARALLEL	PLAIN	NA	3.38	1.89	YES	YES
E71K20A	Bag1	DEBITAGE	COMPLETE	COMPLETE	CHERT	37.2	14.6	3.9	2.54795	3.74359	ELONGATED	BLADELET	A	ROUNDED	HINGED	NO	FLAT	FLAT	7	UNIDIR	PARALLEL	LINEAR/PUNCT	YES			Slightly_SALIENT		NO	NA										ELONG
E71K18C	bag11	DEBITAGE	COMPLETE	COMPLETE	CHERT	34.7	13.4	4.6	2.58955	2.91304	ELONGATED	BLADELET	B	ROUNDED	FEATHER	NO	CURVED	FLAT	4	BIDIR	INVERTED_Y	LINEAR/PUNCT	NO			SALIENT		NO	NA										ELONG
E71K18C	bag11	DEBITAGE	COMPLETE	COMPLETE	CHERT	24.9	9.6	4.1	2.59375	2.34146	ELONGATED	BLADELET	A	ROUNDED	FEATHER	NO	Slightly_CURVED	FLAT	4	BIDIR	PARALLEL	LINEAR/PUNCT	NO			Slightly_SALIENT		NO	NA										ELONG
E71K20B	bag2	DEBITAGE	COMPLETE	COMPLETE	CHERT	32.88	12.6	3.68	2.60952	3.42391	ELONGATED	BLADELET	A	ROUNDED	FEATHER	NO	CURVED	FLAT	4	UNIDIR	PARALLEL	LINEAR/PUNCT	NA	NA	NA	YES	NO
E71K20A	Bag1	DEBITAGE	COMPLETE	COMPLETE	CHERT	39.9	14.7	5.6	2.71429	2.625	ELONGATED	BLADELET	A	ROUNDED	HINGED	NO	FLAT	FLAT	6	BIDIR	PARALLEL	PLAIN	YES	3.8	1	SALIENT		NO	NA										ELONG
E71K18C	bag11	DEBITAGE	COMPLETE	COMPLETE	CHERT	35.1	12.9	4.3	2.72093	3	ELONGATED	BLADELET	A	ROUNDED	FEATHER	NO	Slightly_CURVED	FLAT	6	UNI OPP	CHECKED_PATTERN	FAC	NO	6.1	2.3	Slightly_SALIENT		NO	NA										ELONG
E71K18C	bag11	DEBITAGE	COMPLETE	COMPLETE	CHERT	30.5	11.2	3.7	2.72321	3.02703	ELONGATED	BLADELET	A	ROUNDED	FEATHER	NO	CURVED	TWISTED	3	UNIDIR	FISH_BONES	LINEAR/PUNCT	YES			Slightly_SALIENT		NO	NA										ELONG
E71K20A	Bag2	DEBITAGE	COMPLETE	COMPLETE	CHERT	20.2	7.4	1.9	2.72973	3.89474	ELONGATED	BLADELET	B	ROUNDED	FEATHER	NO	CURVED	Slightly_TWISTED	4	UNI LAT	FISH_BONES	LINEAR/PUNCT	NO			SALIENT		NO	NA										ELONG
E71K20A	Bag1	DEBITAGE	COMPLETE	COMPLETE	CHERT	21.9	8	3	2.7375	2.66667	ELONGATED	BLADELET	B	ROUNDED	FEATHER	NO	Slightly_CURVED	FLAT	5	BIDIR	RADIATING	PLAIN	NO	3.6	2.2	DIFFUSED		NO	NA										ELONG
E71K20B	bag2	DEBITAGE	COMPLETE	COMPLETE	CHERT	23.36	8.42	3	2.77435	2.80667	ELONGATED	BLADELET	A	ROUNDED	FEATHER	NO	FLAT	FLAT	3	BIDIR	CHECKED_PATTERN	PLAIN	YES	2.83	1.48	YES	NO
E71K20A	Bag2	DEBITAGE	COMPLETE	COMPLETE	SANDSTONE?	24.9	8.9	4	2.79775	2.225	ELONGATED	BLADELET	A	ROUNDED	FEATHER	NO	CURVED	FLAT	2	UNIDIR	SINGLE_ARRAY	PLAIN	NO	4.7	1.4	SALIENT		NO	NA										ELONG
E71K20A	Bag2	DEBITAGE	PROX	ALMOST_COMPLETE	CHERT	33	11.7	3.4	2.82051	3.44118	ELONGATED	BLADELET	B	ROUNDED	BRK	NO	SINUOUS	FLAT	4	UNIDIR	PARALLEL	LINEAR/PUNCT	NO			Slightly_SALIENT		NO	NA										ELONG
E71K18C	bag11	DEBITAGE	COMPLETE	COMPLETE	CHERT	29.4	10.3	3.6	2.85437	2.86111	ELONGATED	BLADELET	A	ROUNDED	FEATHER	NO	Slightly_CURVED	FLAT	3	UNIDIR	PARALLEL	FAC	NO	6.4	2.3	Slightly_SALIENT		NO	NA										ELONG
E71K20B	bag2	DEBITAGE	COMPLETE	COMPLETE	CHERT	40.02	13.55	4.52	2.95351	2.99779	ELONGATED	BLADELET	B	ROUNDED	STEP	NO	CURVED	FLAT	4	UNIDIR	FISH_BONES	PLAIN	NA	3.58	2.43	YES	YES
E71K20B	bag2	DEBITAGE	COMPLETE	COMPLETE	CHERT	27.65	9.31	4.7	2.96992	1.98085	ELONGATED	BLADELET	B	ROUNDED	HINGED	NO	FLAT	FLAT	3	UNIDIR	FISH_BONES	LINEAR/PUNCT	pointed and abraded	NA	NA	YES	YES
E71K18C	bag19	DEBITAGE	COMPLETE	COMPLETE	CHERT	28.93	9.68	4.76	2.98864	2.03361	ELONGATED	BLADELET	A	ROUNDED	STEP	NO	Slightly_CURVED	FLAT	2	UNIDIR	SINGLE_ARRAY	PLAIN	NA	3.34	1.46	YES	YES
E71K20B	bag2	DEBITAGE	COMPLETE	COMPLETE	CHERT	27.02	9.03	1.83	2.99225	4.93443	ELONGATED	BLADELET	B	ROUNDED	FEATHER	NO	Slightly_CURVED	FLAT	2	UNIDIR	SINGLE_ARRAY	LINEAR/PUNCT	YES	NA	NA	YES	YES
E71K20B	bag2	DEBITAGE	COMPLETE	COMPLETE	CHERT	37.55	12.04	5.67	3.11877	2.12346	ELONGATED	BLADELET	A	ROUNDED	BRK	NO	Slightly_CURVED	FLAT	2	UNIDIR	SINGLE_ARRAY	LINEAR/PUNCT	NA	NA	NA	YES	NO
E71K20A	Bag1	DEBITAGE	PROX	ALMOST_COMPLETE	CHERT	31.4	10	3.4	3.14	2.94118	ELONGATED	BLADELET	A	ROUNDED	BRK	NO	CURVED	FLAT	3	UNI LAT	Y	DIH	YES	5.3	1.6	Slightly_SALIENT		NO	NA										ELONG
E71K20A	Bag2	DEBITAGE	COMPLETE	COMPLETE	CHERT	34.1	10.7	3	3.18692	3.56667	ELONGATED	BLADELET	A	ROUNDED	FEATHER	NO	Slightly_CURVED	FLAT	4	UNIDIR	CHECKED_PATTERN	CRUSHED	NO			DIFFUSED		NO	NA										ELONG
E71K18C	bag19	DEBITAGE	COMPLETE	COMPLETE	CHERT	20.14	6.21	4.15	3.24316	1.49639	ELONGATED	BLADELET	A	ROUNDED	FEATHER	NO	Slightly_CURVED	FLAT	2	UNIDIR	SINGLE_ARRAY	PLAIN	NA	3.66	1.73	YES	NO
E71K18C	bag11	DEBITAGE	COMPLETE	COMPLETE	CHERT	24.9	7.6	3.3	3.27632	2.30303	ELONGATED	BLADELET	A	ROUNDED	FEATHER	Slightly	Slightly_CURVED	FLAT	4	UNI LAT	CHECKED_PATTERN	LINEAR/PUNCT	NO			SALIENT		NO	NA										ELONG
E71K20A	Bag1	DEBITAGE	COMPLETE	COMPLETE	CHERT	36.6	10.6	7.7	3.45283	1.37662	ELONGATED	BLADELET	A	ROUNDED	HINGED	NO	Slightly_CURVED	FLAT	2	UNIDIR	SINGLE_ARRAY	PLAIN	NO	4.3	1.8	Slightly_SALIENT		NO	NA										ELONG
E71K20A	Bag1	DEBITAGE	COMPLETE	COMPLETE	CHERT	35.6	10.3	3.1	3.45631	3.32258	ELONGATED	BLADELET	B	ROUNDED	FEATHER	NO	FLAT	FLAT	3	UNIDIR	PARALLEL	PLAIN	NO	4.4	1.7	SALIENT		NO	NA										ELONG
E71K20B	bag2	DEBITAGE	COMPLETE	COMPLETE	CHERT	39.35	11.22	4.58	3.50713	2.44978	ELONGATED	BLADELET	A	ROUNDED	FEATHER	NO	CURVED	FLAT	4	UNI LAT	Y	PLAIN	NA	3.24	1.06	YES	NO
E71K20B	bag2	DEBITAGE	COMPLETE	COMPLETE	CHERT	36.74	10.36	3.96	3.54633	2.61616	ELONGATED	BLADELET	A	ROUNDED	HINGED	NO	Slightly_CURVED	FLAT	3	UNIDIR	Y	PLAIN	pointed	3.1	1.42	YES	NO
E71K18C	bag19	DEBITAGE	COMPLETE	COMPLETE	CHERT	22.65	6.23	2.27	3.63563	2.74449	ELONGATED	BLADELET	A	ROUNDED	HINGED	NO	Slightly_CURVED	FLAT	2	UNIDIR	SINGLE_ARRAY	LINEAR/PUNCT	NA	NA	NA	YES	YES
E71K18C	bag19	DEBITAGE	COMPLETE	COMPLETE	CHERT	35.9	9.38	3.45	3.82729	2.71884	ELONGATED	BLADELET	A	ROUNDED	FEATHER	NO	SINUOUS	Slightly_TWISTED	5	UNIDIR	CHECKED_PATTERN	PLAIN	NA	4.02	1.34	YES	NO
E71K18C	bag19	DEBITAGE	COMPLETE	COMPLETE	CHERT	23.96	6.05	2.85	3.96033	2.12281	ELONGATED	BLADELET	A	ROUNDED	HINGED	NO	Slightly_CURVED	Slightly_TWISTED	3	UNIDIR	CHECKED_PATTERN	PLAIN	NA	4.99	1.84	YES	YES
E71K18C	bag11	DEBITAGE	COMPLETE	COMPLETE	CHERT	29	7.1	2.2	4.08451	3.22727	ELONGATED	BLADELET	C	ROUNDED	FEATHER	NO	Slightly_CURVED	Slightly_TWISTED	1	UNIDIR	SINGLE_ARRAY	LINEAR/PUNCT	NO			Slightly_SALIENT		NO	NA										ELONG
E71K20A	Bag1	DEBITAGE	COMPLETE	COMPLETE	CHERT	26.3	6	1.7	4.38333	3.52941	ELONGATED	BLADELET	A	ROUNDED	FEATHER	NO	Slightly_CURVED	FLAT	3	BIDIR	INVERTED_Y	LINEAR/PUNCT	YES			Slightly_SALIENT		NO	NA										ELONG
E71K18C	bag11	DEBITAGE	PROX	SMALL	CHERT	NA	NA	NA	NA	NA	ELONGATED	BLADELET	A	ROUNDED	BRK	NO	NA	NA		NA		LINEAR/PUNCT	NO			DEFORMED		NO	NA										ELONG
E71K18C	bag11	DEBITAGE	PROX	SMALL	CHERT	NA	NA	NA	NA	NA	ELONGATED	BLADELET	A	ROUNDED	BRK	NO	NA	NA		NA		LINEAR/PUNCT	NO			SALIENT		NO	NA										ELONG
E71K18C	bag11	DEBITAGE	PROX	SMALL	CHERT	NA	NA	NA	NA	NA	ELONGATED	BLADELET	B	ROUNDED	BRK	NO	NA	NA		NA		LINEAR/PUNCT	YES			SALIENT		NO	NA										ELONG
E71K18C	bag11	DEBITAGE	PROX	SMALL	CHERT	NA	NA	NA	NA	NA	ELONGATED	BLADELET	A	ROUNDED	BRK	NO	NA	NA		NA	NA	BRK	NO			Slightly_SALIENT		NO	NA										ELONG
E71K18C	bag11	DEBITAGE	PROX	ALMOST_COMPLETE	CHERT	NA	NA	NA	NA	NA	ELONGATED	BLADELET	A	ROUNDED	BRK	NO	Slightly_CURVED	FLAT	4	UNIDIR	Y	FAC	NO	3.2	2	Slightly_SALIENT		NO	NA										ELONG
E71K18C	bag11	DEBITAGE	PROX	SMALL	CHERT	NA	NA	NA	NA	NA	ELONGATED	BLADELET	A	ROUNDED	BRK	NO	Slightly_CURVED	Slightly_TWISTED	4	UNI LAT	CHECKED_PATTERN	LINEAR/PUNCT	NO			Slightly_SALIENT		NO	NA										ELONG
E71K20A	Bag2	DEBITAGE	PROX	SMALL	CHERT	NA	NA	NA	NA	NA	ELONGATED	BLADELET	A	ROUNDED	BRK	NO	CURVED	FLAT	3	UNIDIR	SINGLE_ARRAY	BRK	NO			SALIENT		NO	NA										ELONG
E71K20A	Bag1	DEBITAGE	PROX	ALMOST_COMPLETE	CHERT	NA	NA	NA	NA	NA	ELONGATED	BLADELET	B	ROUNDED	BRK	NO	Slightly_CURVED	FLAT	3	UNI LAT	CHECKED_PATTERN	CORT	NO			SALIENT		NO	NA										ELONG
E71K20A	Bag1	DEBITAGE	PROX	SMALL	CHERT	NA	NA	NA	NA	NA	ELONGATED	BLADELET	A	ROUNDED	BRK	NO	CURVED	FLAT	3	UNIDIR	Y	LINEAR/PUNCT	NO			Slightly_SALIENT		NO	NA										ELONG
E71K18C	bag25	FAILED_MICROBURIN	PROX	SMALL	CHERT	NA	NA	NA	NA	NA	ELONGATED	BLADELET	A	ROUNDED	MICROBURIN	NO	Slightly_CURVED	FLAT	3	UNIDIR	PARALLEL	LINEAR/PUNCT	NO			SALIENT		NO	RIGHT	MICROBURIN						112			Failed_MB
E71K18C	bag25	FAILED_MICROBURIN	PROX	SMALL	CHERT	NA	NA	NA	NA	NA	ELONGATED	BLADELET	A	ROUNDED	MICROBURIN	NO	CURVED	FLAT	4	UNIDIR	PARALLEL	FAC	NO	9.1	3.3	Very_SALIENT		NO	LEFT	MICROBURIN						92			Failed_MB
E71K20B	Bag9	MICROBURIN	PROX	SMALL	CHERT	NA	NA	NA	NA	NA	ELONGATED	BLADELET	A	ROUNDED	MICROBURIN	NO	VERY_CURVED	FLAT	4	UNIDIR	FISH_BONES	PLAIN	NO	3.9	1.9	SALIENT		NO	LEFTPROX_MES	MICROBURIN						/			Failed_MB
E71K18C	bag25	Piquant-triedre	PROX	ALMOST_COMPLETE	CHERT	NA	NA	NA	NA	NA	ELONGATED	BLADELET	A	ROUNDED	MICROBURIN	NO	FLAT	FLAT	4	UNIDIR	PARALLEL	LINEAR/PUNCT	NO			DIFFUSED		NO	LEFT	RECT_OBLIQUE						97			Failed_MB
E71K18C	bag32	CTE	COMPLETE	COMPLETE	CHERT	48.48	22.53	11.36	2.1518	1.98327	ELONGATED		A	CONVERGENT	STEP	NO	CURVED	FLAT	5	LAT RIDGE	CHECKED_PATTERN	DIH	NA	20.06	8.64	YES	YES												COTBL
E71K18C	bag19	CTE	COMPLETE	COMPLETE	CHERT	28.29	12.92	3.08	2.18963	4.19481	ELONGATED		A	CONVERGENT	FEATHER	NO	Slightly_CURVED	FLAT	5	UNIDIR	FISH_BONES	PLAIN	NA	4.97	1.72	YES	NO
E71K20B	bag7	CTE	COMPLETE	COMPLETE	CHERT	41.99	18.62	12.03	2.2551	1.5478	ELONGATED		A	CONVERGENT	HINGED	NO	Slightly_CURVED	FLAT	4	UNI RIDGE	CHECKED_PATTERN	PLAIN	NA	4.96	2.43	NO	NO												CRESTED
E71K20B	bag7	CTE	COMPLETE	COMPLETE	CHERT	50.16	21.07	11.6	2.38064	1.81638	ELONGATED		D	CONVERGENT	FEATHER	NO	FLAT	FLAT	4	RIDGE	CHECKED_PATTERN	CORT	NA	12.53	8.91	NO	NO												CRESTED
E71K20B	bag7	CTE	COMPLETE	COMPLETE	CHERT	46.23	18.74	8.02	2.46692	2.33666	ELONGATED		A	CONVERGENT	FEATHER	YES	Slightly_CURVED	Slightly_TWISTED	8	UNI RIDGE	CHECKED_PATTERN	BRK	NA	12.53	8.91	NO	NO												CRESTED
E71K20B	bag7	CTE	COMPLETE	COMPLETE	CHERT	48.1	19.27	7.23	2.49611	2.66528	ELONGATED		A	CONVERGENT	HINGED	NO	VERY_CURVED	FLAT	7	UNI RIDGE	CHECKED_PATTERN	PLAIN	NA	9.24	3.76	NO	NO												CRESTED
E71K20B	bag7	CTE	COMPLETE	COMPLETE	CHERT	40.02	15.96	6.14	2.50752	2.59935	ELONGATED		A	CONVERGENT	FEATHER	NO	Slightly_CURVED	FLAT	5	UNI RIDGE	CHECKED_PATTERN	LINEAR/PUNCT	NA	12.53	8.91	NO	NO												CRESTED
E71K18C	bag32	CTE	COMPLETE	COMPLETE	CHERT	38.58	13.88	10.1	2.77954	1.37426	ELONGATED		A	CONVERGENT	STEP	NO	CURVED	FLAT	5	UNI RIDGE	CHECKED_PATTERN	BRK	NA	NA	NA	YES	NO												DBLESIDED_CRESTED
E71K18C	bag32	CTE	COMPLETE	COMPLETE	CHERT	43.74	15.11	14.24	2.89477	1.0611	ELONGATED		A	CONVERGENT	FEATHER	NO	CURVED	FLAT	11	RIDGE	OTHER	FAC	NA	8.83	5.46	YES	NO												DBLESIDED_CRESTED
E71K18C	bag19	CTE	COMPLETE	COMPLETE	CHERT	37.53	12.83	4.71	2.92518	2.72399	ELONGATED		A	CONVERGENT	STEP	NO	FLAT	FLAT	3	UNIDIR	Y	PLAIN	NA	8.19	3.48	YES	YES
E71K18C	bag32	CTE	DIST	ALMOST_COMPLETE	CHERT	38.06	12.72	7.99	2.99214	1.59199	ELONGATED		A	CONVERGENT	FEATHER	NO	CURVED	FLAT	4	RIDGE	CHECKED_PATTERN	NA	NA	NA	NA	NA	NA												CRESTED
E71K20B	bag7	CTE	COMPLETE	COMPLETE	CHERT	50.01	16.57	7.66	3.01811	2.16319	ELONGATED		B	CONVERGENT	BRK	NO	CURVED	FLAT	5	BIDIR RIDGE	CHECKED_PATTERN	BRK	NA	9.75	2.83	YES	NO												CRESTED
E71K18C	bag19	CTE	COMPLETE	COMPLETE	CHERT	32.22	9.57	5.14	3.36677	1.86187	ELONGATED		A	CONVERGENT	HINGED	NO	Slightly_CURVED	FLAT	4	UNIDIR	CHECKED_PATTERN	BRK	NA	NA	NA	YES	NO
E71K18C	bag32	CTE	COMPLETE	COMPLETE	CHERT	38.59	11.44	7.4	3.37325	1.54595	ELONGATED		A	CONVERGENT	FEATHER	NO	Slightly_CURVED	FLAT	7	UNI LAT RIDGE	CHECKED_PATTERN	PLAIN	NA	6.25	4.98	YES	YES												CRESTED
E71K20B	bag7	CTE	COMPLETE	COMPLETE	CHERT	54.78	15.97	12.97	3.43018	1.2313	ELONGATED		B	CONVERGENT	FEATHER	NO	Slightly_CURVED	FLAT	6	UNI RIDGE	CHECKED_PATTERN	CORT	NA	10.28	2.38	YES	NO												CRESTED
E71K20B	bag7	CTE	COMPLETE	COMPLETE	CHERT	41.87	11.57	7.48	3.61884	1.54679	ELONGATED		B	CONVERGENT	FEATHER	NO	VERY_CURVED	FLAT	4	UNI RIDGE	Y	PLAIN	NA	7	3.35	NO	NO												CRESTED
E71K18C	bag32	CTE	COMPLETE	COMPLETE	CHERT	37.14	8.62	8.8	4.30858	0.979545	ELONGATED		A	CONVERGENT	HINGED	NO	CONVEX	FLAT	5	UNI RIDGE	CHECKED_PATTERN	LINEAR/PUNCT	NA	NA	NA	YES	NO												CRESTED
E71K20B	bag7	CTE	COMPLETE	COMPLETE	CHERT	39.56	9.09	5.54	4.35204	1.64079	ELONGATED		B	CONVERGENT	FEATHER	NO	FLAT	FLAT	4	UNI RIDGE	CHECKED_PATTERN	CORT	NA	4.66	4.05	NO	NO												CRESTED
E71K20A	Bag1	DEBITAGE	DIST	SMALL	CHERT	NA	NA	NA	NA	NA	ELONGATED		B	CONVERGENT	FEATHER	NO	Slightly_CURVED	FLAT	5	UNIDIR	FISH_BONES	ABS	ABS			ABS		ABS	NA										ELONG
E71K20B	Bag9	MICROBURIN	DIST	SMALL	CALCED	NA	NA	NA	NA	NA	ELONGATED		A	CONVERGENT	FEATHER	NO	Slightly_CURVED	FLAT	4	CENTRIP	RADIATING	ABS	ABS			ABS		ABS	LEFT	MICROBURIN						31			MB_dist
E71K20B	Bag9	MICROBURIN	DIST	SMALL	CHERT	NA	NA	NA	NA	NA	ELONGATED		A	CONVERGENT	Slightly_OVERSHOT	NO	NA	NA	4	UNIDIR	Y	ABS	ABS			ABS		ABS	LEFT	MICROBURIN						39			MB_dist
E71K20A	Bag1	MICROBURIN	DIST	SMALL	CHERT	NA	NA	NA	NA	NA	ELONGATED		A	CONVERGENT	FEATHER	NO	FLAT	FLAT	4	UNIDIR	Y	ABS	ABS			ABS		ABS	LEFT	MICROBURIN							47		MB_dist
E71K18C	bag30	RETOUCHED	COMPLETE	COMPLETE	CHERT	30.8	13.7	3.83	2.24818	3.57702	ELONGATED		A	CONVERGENT	NA	NO	Slightly_CURVED	Slightly_TWISTED	3	UNIDIR	FISH_BONES	LINEAR/PUNCT	NULL	NA	NA	YES	NO		LEFT_MED	CONC	VENTR	DENT	4.33	1.88	0				NOTCH	NOTCH	1	NA	NA	NA	NA	NA	NA	NA
E71K20B	bag9	RETOUCHED	COMPLETE	COMPLETE	CHERT	43.73	17.64	6.16	2.47902	2.86364	ELONGATED		A	CONVERGENT	HINGED	NO	CURVED	FLAT	3	UNIDIR	Y	PLAIN	NULL	6.62	2.78	YES	NO		LEFT_MED	CONC	VENTR	DENT	6.3	1.8	0				NOTCH	NOTCH	1	NA	NA	NA	NA	0	0	0
E71K20B	bag9	RETOUCHED	COMPLETE	COMPLETE	CHERT	31.01	12.46	3.79	2.48876	3.2876	ELONGATED		A	CONVERGENT	FEATHER	NO	Slightly_CURVED	FLAT	3	UNIDIR	Y	BRK	NULL	0	0	NO	NO		LEFT_DIST	OBL_STRAIGHT	DORS	BACK	13.66	2.51	70	40-45			DIST-BACKED	BACKED	1	NA	NA	NA	NA	0	0	0
E71K20B	bag9	RETOUCHED	COMPLETE	COMPLETE	CHERT	28.14	10.98	3.69	2.56284	2.97561	ELONGATED		A	CONVERGENT	FEATHER	NO	CURVED	FLAT	3	UNIDIR	PARALLEL	PLAIN	YES	4.34	1.66	YES	NO		LEFT_DIST	OBL_STRAIGHT	DORS	BACK	8.65	2.23	80	45-50			DIST-BACKED	BACKED	1	NA	NA	NA	NA	0	0	0
E71K20B	bag9	RETOUCHED	COMPLETE	COMPLETE	CHERT	29.39	11.18	3.69	2.6288	3.02981	ELONGATED		A	CONVERGENT	FEATHER	NO	Slightly_CURVED	FLAT	3	UNIDIR	PARALLEL	PLAIN	YES	3.45	1.27	NO	NO		LEFT_DIST	OBL_STRAIGHT	DORS	BACK	19.09	3.21	80	40-45			DIST-BACKED	BACKED	1	NA	NA	NA	NA	0	0	0
E71K20B	bag9	RETOUCHED	COMPLETE	COMPLETE	CHERT	27.48	10.29	3.44	2.67055	2.99128	ELONGATED		A	CONVERGENT	FEATHER	NO	Slightly_CURVED	FLAT	2	UNIDIR	SINGLE_ARRAY	REMOVED	NULL	0	0	NO	NO		LEFT_PROX	OBL_STRAIGHT	DORS	BACK	12.04	1.36	75	65-70			PROX-BACKED	BACKED	1	NA	NA	NA	NA	0	0	0
E71K20B	bag9	RETOUCHED	COMPLETE	COMPLETE	CHERT	65.33	24.01	6.76	2.72095	3.55178	ELONGATED		A	CONVERGENT	FEATHER	NO	CURVED	FLAT	5	UNI OPP	CHECKED_PATTERN	REMOVED	NULL	0	0	NO	NO		RIGHT_PROX	OBL_STRAIGHT	DORS	BACK	24.45	5.34	75	70-75			PROX-BACKED	BACKED	1	NA	NA	NA	NA	0	0	0
E71K18C	bag30	RETOUCHED	DIST	SMALL	CHERT	24.44	8.71	3.29	2.80597	2.64742	ELONGATED		B	CONVERGENT	BRK	NO	FLAT	FLAT	1	UNIDIR	SINGLE_ARRAY	ABS	NULL	NA	NA	NO	NO		RIGHT_MED	CONC	VENTR	DENT	6.21	1.65	0				NOTCH	NOTCH	1	NA	NA	NA	NA	NA	NA	NA
E71K18C	bag30	RETOUCHED	COMPLETE	COMPLETE	CHERT	25.04	8.87	3.77	2.823	2.35279	ELONGATED		A	CONVERGENT	BRK	NO	Slightly_CURVED	FLAT	2	UNIDIR	SINGLE_ARRAY	BRK	NULL	NA	NA	NO	NO		LEFT_PROX	CONC	DORS	DENT	5.17	3.61	0				NOTCH	NOTCH	1	NA	NA	NA	NA	NA	NA	NA
E71K20B	bag9	RETOUCHED	COMPLETE	COMPLETE	CHERT	34.39	10.07	4.06	3.41509	2.4803	ELONGATED		A	CONVERGENT	FEATHER	NO	FLAT	FLAT	5	UNIDIR	CHECKED_PATTERN	REMOVED	NULL	0	0	NO	NO		RIGHT_PROX	OBL_STRAIGHT	DORS	BACK	12.73	2.64	80	50-55			PROX-BACKED	BACKED	1	NA	NA	NA	NA	0	0	0
E71K20B	bag9	RETOUCHED	COMPLETE	COMPLETE	CHERT	28.88	6.79	2.79	4.25331	2.43369	ELONGATED		A	CONVERGENT	FEATHER	NO	Slightly_CURVED	FLAT	4	BIDIR	CHECKED_PATTERN	REMOVED	NULL	0	0	NO	NO		RIGHT_PROX	OBL_STRAIGHT	DORS	BACK	8.72	1.99	70	45-50			PROX-BACKED	BACKED	1	NA	NA	NA	NA	0	0	0
E71K20B	bag7	CTE	COMPLETE	COMPLETE	CHERT	32.78	16.22	9.12	2.02096	1.77851	ELONGATED		A	DIST_CONV	STEP	NO	Slightly_CURVED	Slightly_TWISTED	5	UNI RIDGE	CHECKED_PATTERN	LINEAR/PUNCT	NA	17.95	2.81	NO	NO												CRESTED
E71K20B	bag7	CTE	COMPLETE	COMPLETE	CHERT	37.06	17.85	12.94	2.07619	1.37944	ELONGATED		A	DIST_CONV	OVERSHOT	NO	CURVED	FLAT	6	UNIDIR	Y	PLAIN	NA	5.57	2.43	YES	NO												PLUNGING
E71K20B	bag2	CTE	COMPLETE	COMPLETE	CHERT	49.64	23.31	6.18	2.12956	3.77184	ELONGATED		A	DIST_CONV	STEP	NO	CURVED	FLAT	7	BIDIR	Y	PLAIN	YES	10.03	3.44	NO	YES												PLUNGING
E71K20B	bag2	CTE	COMPLETE	COMPLETE	CHERT	30.4	13.44	7.58	2.2619	1.77309	ELONGATED		B	DIST_CONV	STEP	NO	VERY_CURVED	FLAT	4	BIDIR	CHECKED_PATTERN	PLAIN	NA	11.19	4.35	NO	NO												PLUNGING
E71K20B	bag7	CTE	COMPLETE	COMPLETE	CHERT	30.27	13.05	5.27	2.31954	2.47628	ELONGATED		A	DIST_CONV	FEATHER	NO	CURVED	FLAT	5	UNI RIDGE	CHECKED_PATTERN	LINEAR/PUNCT	NA	0	0	NO	NO												DEBORDANT
E71K18C	bag15	CTE	COMPLETE	COMPLETE	CHERT	43.3	18.6	12.4	2.32796	1.5	ELONGATED		A	DIST_CONV	OVERSHOT	NO	VERY_CURVED	FLAT	7	UNI LAT	CHECKED_PATTERN	DIH	NO	11.8	8.8	SALIENT		NO	NA										RIDGE
E71K20B	bag7	CTE	COMPLETE	COMPLETE	CHERT	48.34	19.75	11.04	2.44759	1.78895	ELONGATED		B	DIST_CONV	FEATHER	YES	CURVED	FLAT	7	UNI RIDGE	CHECKED_PATTERN	LINEAR/PUNCT	NA	0	0	NO	NO												CRESTED
E71K18C	bag11	CTE	COMPLETE	COMPLETE	CHERT	43.1	17.1	6.9	2.52047	2.47826	ELONGATED		A	DIST_CONV	FEATHER	NO	CURVED	FLAT	4	BIDIR	FISH_BONES	DIH	NO	10.4	6.5	SALIENT		NO	NA										DEBORDANT
E71K20B	bag7	CTE	COMPLETE	COMPLETE	CHERT	40.35	14.33	6.79	2.81577	2.11046	ELONGATED		C	DIST_CONV	STEP	NO	CURVED	FLAT	3	UNI RIDGE	CHECKED_PATTERN	LINEAR/PUNCT	NA	12.53	8.91	NO	NO												CRESTED
E71K18C	bag11	CTE	COMPLETE	COMPLETE	CHERT	55.5	17.6	8.1	3.15341	2.17284	ELONGATED		B	DIST_CONV	FEATHER	NO	SINUOUS	Slightly_TWISTED	3	UNIDIR	SINGLE_ARRAY	FAC	NO	15.5	6.7	SALIENT		NO	NA										DEBORDANT
E71K18C	bag32	CTE	COMPLETE	COMPLETE	CHERT	35.55	10.12	5.38	3.51285	1.88104	ELONGATED		A	DIST_CONV	FEATHER	NO	Slightly_CURVED	FLAT	6	RIDGE	CHECKED_PATTERN	LINEAR/PUNCT	NA	NA	NA	YES	NO												CRESTED
E71K20B	bag7	CTE	COMPLETE	COMPLETE	CHERT	79.13	19.81	9.81	3.99445	2.01937	ELONGATED		A	DIST_CONV	STEP	NO	CURVED	FLAT	6	BIDIR RIDGE	FISH_BONES	BRK	NA	0	0	YES	NO												CRESTED
E71K18C	bag11	CTE	COMPLETE	COMPLETE	CHERT	60.1	11.9	8.5	5.05042	1.4	ELONGATED		B	DIST_CONV	FEATHER	NO	Slightly_CURVED	FLAT	6	UNI LAT	FISH_BONES	FAC	NO	5.4	4.7	Slightly_SALIENT		NO	NA										DEBORDANT
E71K18C	bag11	CTE	COMPLETE	COMPLETE	CHERT	37.7	7.1	4.8	5.30986	1.47917	ELONGATED		A	DIST_CONV	FEATHER	NO	CURVED	FLAT	7	LAT	CHECKED_PATTERN	BRK	NO			DEFORMED		NO	NA										RIDGE
E71K20A	Bag2	CTE	DIST	ALMOST_COMPLETE	CHERT	NA	NA	NA	NA	NA	ELONGATED		A	DIST_CONV	FEATHER	NO	CURVED	FLAT	7	LAT	CHECKED_PATTERN	ABS	ABS			ABS		ABS	NA										RIDGE
E71K20A	Bag1	CTE	DIST	SMALL	CHERT	NA	NA	NA	NA	NA	ELONGATED		A	DIST_CONV	FEATHER	NO	FLAT	FLAT	6	LAT	CHECKED_PATTERN	ABS	ABS			ABS		ABS	NA										RIDGE
E71K20A	Bag2	CTE	DIST	ALMOST_COMPLETE	CHERT	NA	NA	NA	NA	NA	ELONGATED		A	DIST_CONV	OVERSHOT	NO	VERY_CURVED	FLAT	9	LAT	CHECKED_PATTERN	ABS	ABS			ABS		ABS	NA										RIDGE
E71K20A	Bag2	CTE	DIST	SMALL	CHERT	NA	NA	NA	NA	NA	ELONGATED		A	DIST_CONV	FEATHER	NO	CURVED	FLAT	6	UNI LAT	CHECKED_PATTERN	ABS	ABS			ABS		ABS	NA										RIDGE
E71K20A	Bag2	DEBITAGE	DIST	ALMOST_COMPLETE	CHERT	NA	NA	NA	NA	NA	ELONGATED		A	DIST_CONV	FEATHER	NO	Slightly_CURVED	FLAT	4	UNI LAT	CHECKED_PATTERN	ABS	ABS			ABS		ABS	NA										ELONG
E71K20A	Bag1	DEBITAGE	DIST	SMALL	CHERT	NA	NA	NA	NA	NA	ELONGATED		B	DIST_CONV	Slightly_HINGED	NO	Slightly_CURVED	FLAT	7	BIDIR	PARALLEL	ABS	ABS			ABS		ABS	NA										ELONG
E71K20A	Bag2	DEBITAGE	MES	SMALL	CHERT	NA	NA	NA	NA	NA	ELONGATED		A	DIST_CONV	BRK	NO	Slightly_CURVED	Slightly_TWISTED	5	UNIDIR	PARALLEL	ABS	ABS			ABS		ABS	NA										ELONG
E71K20B	Bag9	MICROBURIN	DIST	SMALL	CHERT	NA	NA	NA	NA	NA	ELONGATED		A	DIST_CONV	FEATHER	NO	FLAT	FLAT	4	BIDIR	CHECKED_PATTERN	ABS	ABS			ABS		ABS	LEFT	MICROBURIN						56			MB_dist
E71K20B	Bag9	MICROBURIN	DIST	ALMOST_COMPLETE	CHERT	NA	NA	NA	NA	NA	ELONGATED		A	DIST_CONV	FEATHER	NO	CURVED	FLAT	6	UNIDIR	PARALLEL	ABS	ABS			ABS		ABS	LEFT	MICROBURIN						48			MB_dist
E71K20B	Bag9	MICROBURIN	DIST	SMALL	CHERT	NA	NA	NA	NA	NA	ELONGATED		A	DIST_CONV	FEATHER	NO	FLAT	FLAT	4	UNIDIR	Y	ABS	ABS			ABS		ABS	LEFT	MICROBURIN						37			MB_dist
E71K20B	Bag9	MICROBURIN	DIST	SMALL	CHERT	NA	NA	NA	NA	NA	ELONGATED		A	DIST_CONV	OVERSHOT	NO	Slightly_CURVED	FLAT	3	UNIDIR	Y	ABS	ABS			ABS		ABS	LEFTPROX	MICROBURIN						35			MB_dist
E71K18C	bag31	MICROBURIN	DIST	SMALL	CHERT	NA	NA	NA	NA	NA	ELONGATED		B	DIST_CONV	FEATHER	NO	Slightly_CURVED	FLAT	3	UNIDIR	PARALLEL	ABS	ABS			ABS		ABS	LEFT	MICROBURIN						79			MB_dist
E71K18C	bag28	MICROBURIN	PROX	SMALL	CHERT	NA	NA	NA	NA	NA	ELONGATED		A	DIST_CONV	MICROBURIN	NO	CURVED	FLAT	4	UNIDIR	Y	DIH	NO	11.2	3.3	SALIENT		NO	LEFT	MICROBURIN						38			MB_prox
E71K18C	bag28	MICROBURIN	PROX	SMALL	CHERT	NA	NA	NA	NA	NA	ELONGATED		A	DIST_CONV	MICROBURIN	NO	Slightly_CURVED	FLAT	3	UNIDIR	Y	PLAIN	NO	8.6	2.8	Very_SALIENT		NO	LEFT	MICROBURIN						60			MB_prox
E71K18C	bag25	Piquant-triedre	COMPLETE	COMPLETE	CHERT	24	12.5	3	1.92	4.16667	ELONGATED		B	DIST_CONV	FEATHER	NO	Slightly_CURVED	FLAT	3	UNIDIR	Y	FAC	NO	6.7	2.2	SALIENT		NO	LEFT	NOTCH						/
E71K20A	Bag1	RETOUCHED	COMPLETE	COMPLETE	CHERT	31.2	14.9	3.8	2.09396	3.92105	ELONGATED		A	DIST_CONV	FEATHER	NO	Slightly_CURVED	FLAT	2	UNIDIR	Y	BRK	BRK			Slightly_SALIENT		NO	RIGHT	CONVEX	DORS	SEMI_ABRUPT		3.2	65-70	BRK			ARCH-BACKED	BACKED	1
E71K20B	Bag9	RETOUCHED	COMPLETE	COMPLETE	CHERT	35.5	15.7	3.6	2.26115	4.36111	ELONGATED		A	DIST_CONV	FEATHER	YES	Slightly_CURVED	Slightly_TWISTED	3	UNIDIR	PARALLEL	LINEAR/PUNCT	NO			SALIENT		NO	LEFT	CONVEX	DORS	BACK		3.2	80-85	BRK			ARCH-BACKED	BACKED	1
E71K18C	bag30	RETOUCHED	COMPLETE	COMPLETE	CHERT	37.27	15.88	6.23	2.34698	2.54896	ELONGATED		C	DIST_CONV	HINGED	NO	Slightly_CURVED	FLAT	7	UNIDIR	SINGLE_ARRAY	LINEAR/PUNCT	NULL	NA	NA	YES	NO		LEFT_DIST	CONC	DORS	DENT	6.8	1.26					NOTCH	NOTCH	1	NA	NA	NA	NA	NA	NA	NA
E71K20B	Bag10	RETOUCHED	COMPLETE	COMPLETE	CHERT	31.6	12.9	4.3	2.44961	3	ELONGATED		A	DIST_CONV	FEATHER	NO	Slightly_CURVED	FLAT	5	UNIDIR	FISH_BONES	PLAIN	NO	6.5	3.5	SALIENT		NO	LEFTMES	NOTCH	DORS		10.4						NOTCH	NOTCH	1
E71K20B	bag9	RETOUCHED	COMPLETE	COMPLETE	CHERT	26.56	10.81	4.31	2.45698	2.50812	ELONGATED		B	DIST_CONV	FEATHER	NO	CURVED	FLAT	6	BIDIR	CHECKED_PATTERN	PLAIN	NULL	3.63	2.96	NO	NO		RIGHT_PROX	OBL_STRAIGHT	DORS	BACK	7.56	1.45	70				PROX-BACKED	BACKED	1	NA	NA	NA	NA	0	0	0
E71K20B	Bag9	RETOUCHED	COMPLETE	COMPLETE	CHERT	30.3	11.5	4.2	2.63478	2.7381	ELONGATED		B	DIST_CONV	Slightly_HINGED	NO	FLAT	FLAT	2	BIDIR	SINGLE_ARRAY	REMOVED	REMOVED			Slightly_SALIENT		NO	RIGHT	CONVEX	DORS	BACK		1.8	70-75				ARCH-BACKED	BACKED	1
E71K20B	bag9	RETOUCHED	COMPLETE	COMPLETE	CHERT	27.52	10.42	2.96	2.64107	3.52027	ELONGATED		A	DIST_CONV	FEATHER	NO	CURVED	FLAT	4	UNIDIR	CHECKED_PATTERN	REMOVED	NULL	0	0	NO	NO		LEFT_PROX	OBL_STRAIGHT	DORS	BACK	10.39	2.21	80	60-65			PROX-BACKED	BACKED	1	NA	NA	NA	NA	0	0	0
E71K20B	bag9	RETOUCHED	COMPLETE	COMPLETE	CHERT	27.66	10.42	3.53	2.65451	2.95184	ELONGATED		A	DIST_CONV	FEATHER	NO	Slightly_CURVED	FLAT	2	UNIDIR	SINGLE_ARRAY	PLAIN	YES	3.95	2.2	NO	NO		LEFT_DIST	OBL_STRAIGHT	DORS	BACK	16.19	2.2	70	40-45			DIST-BACKED	BACKED	1	NA	NA	NA	NA	0	0	0
E71K20B	Bag9	RETOUCHED	COMPLETE	COMPLETE	CHERT	32.6	12	3.4	2.71667	3.52941	ELONGATED		A	DIST_CONV	FEATHER	NO	VERY_CURVED	FLAT	4	UNI LAT	RADIATING	PLAIN	NO	2.7	1.3	Slightly_SALIENT		NO	LEFT	CONVEX	DORS	BACK		1.9	75-80				ARCH-BACKED	BACKED	1
E71K20B	bag9	RETOUCHED	COMPLETE	COMPLETE	CHERT	39.65	14.35	3.47	2.76307	4.13545	ELONGATED		A	DIST_CONV	FEATHER	NO	FLAT	FLAT	3	UNIDIR	Y	PLAIN	NULL	4.13	1.32	NO	NO		LEFT_DIST	OBL_CONV	DORS	BACK	20.39	2.22	70	50-55			DIST-BACKED	BACKED	1	NA	NA	NA	NA	0	0	0
E71K20B	bag9	RETOUCHED	COMPLETE	COMPLETE	CHERT	26.77	9.67	3.02	2.76836	3.20199	ELONGATED		A	DIST_CONV	FEATHER	NO	CURVED	FLAT	5	UNI LAT	CHECKED_PATTERN	LINEAR/PUNCT	NULL	0	0	NO	NO		LEFT_DIST	OBL_STRAIGHT	DORS	BACK	6.31	1.73	70	NA			DIST-BACKED	BACKED	1	NA	NA	NA	NA	0	0	0
E71K18C	bag25	RETOUCHED	COMPLETE	COMPLETE	CHERT	34.7	12.5	4.6	2.776	2.71739	ELONGATED		B	DIST_CONV	FEATHER	NO	CURVED	FLAT	5	UNIDIR	FISH_BONES	PLAIN	NO	5.4	3.9	SALIENT		NO	RIGHTPROX	CONVEX	DORS	BACK							RET BLADE	RET ELONG
E71K20B	Bag10	RETOUCHED	COMPLETE	COMPLETE	CHERT	42.9	15.2	4.9	2.82237	3.10204	ELONGATED		A	DIST_CONV	STEP	NO	SINUOUS	FLAT	6	UNIDIR	FISH_BONES	PLAIN	NO	4.2	2	SALIENT		NO	DIST	RECTILINEAR	DORS	BACK	7.1	1.5	75-80	50-55		BG	DIST-BACKED	BACKED	1
E71K20B	bag9	RETOUCHED	COMPLETE	COMPLETE	CHERT	30.39	10.65	5.15	2.85352	2.06796	ELONGATED		A	DIST_CONV	FEATHER	NO	Slightly_CURVED	Slightly_TWISTED	4	UNIDIR	Y	REMOVED	NULL	0	0	NO	NO		LEFT_DIST	OBL_STRAIGHT	DORS	BACK	17.43	3.12	75	NA			DIST-BACKED	BACKED	2	DORS	PROX	BACK	CONV	6.57	2.71	80
E71K20B	Bag9	RETOUCHED	COMPLETE	COMPLETE	CHERT	35.7	12.2	4.5	2.92623	2.71111	ELONGATED		B	DIST_CONV	Slightly_OVERSHOT	NO	CURVED	FLAT	5	BIDIR	CHECKED_PATTERN	PLAIN	NO	3.6	2.1	Very_SALIENT		NO	LEFT	CONVEX	DORS	BACK		1.8	80-85	NA			ARCH-BACKED	BACKED	1
E71K20B	Bag9	RETOUCHED	COMPLETE	COMPLETE	CHERT	51.6	17.3	3.8	2.98266	4.55263	ELONGATED		A	DIST_CONV	FEATHER	NO	CURVED	FLAT	6	UNIDIR	PARALLEL	PLAIN	YES	3	0.9	SALIENT		NO	LEFTDIST	CONC	DORS	BACK	25.9	3.1	80-85	35-40		BG	DIST-BACKED	BACKED	1
E71K20B	bag9	RETOUCHED	COMPLETE	COMPLETE	CHERT	43.78	14.67	3.65	2.98432	4.01918	ELONGATED		A	DIST_CONV	FEATHER	NO	Slightly_CURVED	FLAT	4	BIDIR	CHECKED_PATTERN	LINEAR/PUNCT	NULL	0	0	YES	NO		RIGHT_PROX	STRAIGHT	DORS	BACK	0.161	1.95	80				PART-BACKED	BACKED	1	NA	NA	NA	NA	0	0	0
E71K20B	bag9	RETOUCHED	COMPLETE	COMPLETE	CHERT	28.47	9.08	2.49	3.13546	3.64659	ELONGATED		A	DIST_CONV	FEATHER	NO	Slightly_CURVED	FLAT	3	UNIDIR	INVERTED_Y	LINEAR/PUNCT	NULL	0	0	NO	NO		LEFT_DIST	OBL_CONV	BOTH	BACK	16.2	2.08	70	40-45			DIST-BACKED	BACKED	1	NA	NA	NA	NA	0	0	0
E71K20B	bag9	RETOUCHED	COMPLETE	COMPLETE	CHERT	34.31	10.89	3.78	3.1506	2.88095	ELONGATED		A	DIST_CONV	FEATHER	NO	Slightly_CURVED	FLAT	5	UNIDIR	FISH_BONES	PLAIN	NULL	3.56	2.28	NO	NO		LEFT_DIST	CONV	DORS	FINE	7.44	1.18		NA			OUCHTATA	OUCHTATA	1	NA	NA	NA	NA	0	0	0
E71K20B	bag9	RETOUCHED	COMPLETE	COMPLETE	CHERT	49.62	15.38	6.99	3.22627	2.20029	ELONGATED		B	DIST_CONV	FEATHER	NO	VERY_CURVED	FLAT	5	INDET	CHECKED_PATTERN	BRK	NULL	0	0	YES	NO		RIGHT_PROX	OBL_CONV	DORS	BACK	16.03	2.39	75	70-75			PROX-BACKED	BACKED	1	NA	NA	NA	NA	0	0	0
E71K18C	bag24	RETOUCHED	COMPLETE	COMPLETE	CHERT	55.3	17	5	3.25294	3.4	ELONGATED		A	DIST_CONV	FEATHER	NO	FLAT	FLAT	5	UNI OPP	Y	REMOVED	REMOVED			REMOVED		REMOVED	PROX	CONVEX	ALT	ABRUPT		3.1					POINTED BLADE ROUNDED BASE	POINTED BLADE ROUNDED BASE
E71K18C	bag24	RETOUCHED	COMPLETE	COMPLETE	CHERT	50.6	15.5	6.7	3.26452	2.31343	ELONGATED		A	DIST_CONV	FEATHER	NO	FLAT	FLAT	3	UNIDIR	CHECKED_PATTERN	REMOVED	REMOVED			REMOVED		REMOVED	PROX_RIGHTPROX	CONVEX	ALT	BACK		4.3					POINTED BLADE ROUNDED BASE	POINTED BLADE ROUNDED BASE
E71K18C	bag25	RETOUCHED	COMPLETE	COMPLETE	CHERT	45.5	13.8	3.5	3.2971	3.94286	ELONGATED		A	DIST_CONV	FEATHER	NO	Slightly_CURVED	FLAT	5	UNIDIR	PARALLEL	FAC	NO	4.7	2	Slightly_SALIENT		NO	LEFTDIST	RECTILINEAR	DORS	BACK		2.3	75-80	55-60			BACKED BLADE	BACKED
E71K18C	bag25	RETOUCHED	COMPLETE	COMPLETE	CHERT	37.2	11	5.3	3.38182	2.07547	ELONGATED		A	DIST_CONV	FEATHER	NO	Slightly_CURVED	FLAT	3	BIDIR	Y	LINEAR/PUNCT	NO			SALIENT		NO	RIGHT_LEFTPROX	CONVEX	DORS	SEMI_ABRUPT							RET BLADE	RET ELONG
E71K18C	bag24	RETOUCHED	COMPLETE	COMPLETE	CHERT	55	15.9	4.6	3.45912	3.45652	ELONGATED		A	DIST_CONV	FEATHER	NO	FLAT	FLAT	4	UNI OPP	Y	REMOVED	REMOVED			REMOVED		REMOVED	PROX_RIGHTPROX	CONVEX	VENTR	SEMI_ABRUPT		4					POINTED BLADE ROUNDED BASE	POINTED BLADE ROUNDED BASE
E71K20B	bag9	RETOUCHED	COMPLETE	COMPLETE	CHERT	36.03	10.37	4.88	3.47445	2.125	ELONGATED		A	DIST_CONV	FEATHER	NO	CURVED	FLAT	3	UNIDIR	Y	REMOVED	NULL	0	0	NO	NO		RIGHT_PROX	OBL_STRAIGHT	DORS	BACK	8.95	2.11	90	55-60			PART-BACKED	BACKED	2	DORS	LEFT_DIST	BACK	OBL_STRAIGHT	8.77	2.16	75
E71K18C	bag24	RETOUCHED	COMPLETE	COMPLETE	CHERT	54.8	15.1	4.2	3.62914	3.59524	ELONGATED		A	DIST_CONV	FEATHER	NO	Slightly_CURVED	FLAT	6	BIDIR	Y	REMOVED	REMOVED			REMOVED		REMOVED	PROX	CONVEX	VENTR	ACUTE		4.6					POINTED BLADE ROUNDED BASE	POINTED BLADE ROUNDED BASE
E71K20B	Bag9	RETOUCHED	COMPLETE	COMPLETE	CHERT	54	12.8	7	4.21875	1.82857	ELONGATED		A	DIST_CONV	FEATHER	NO	CURVED	FLAT	5	UNIDIR	Y	BRK	NO			Slightly_SALIENT		NO	LEFTPROX	CONVEX	DORS	BACK		2.1	70-75				PROX_RET_ELONG	PROX_RET_ELONG	1
E71K18C	bag24	RETOUCHED	COMPLETE	COMPLETE	CHERT	34.3	7.8	3.7	4.39744	2.10811	ELONGATED		A	DIST_CONV	FEATHER	NO	Slightly_CURVED	FLAT	2	UNIDIR	SINGLE_ARRAY	REMOVED	REMOVED			REMOVED		REMOVED	PROX	CONVEX	DORS	BACK		3.6					POINTED BLADE ROUNDED BASE	POINTED BLADE ROUNDED BASE
E71K20B	Bag9	RETOUCHED	DIST	ALMOST_COMPLETE	CHERT	NA	NA	NA	NA	NA	ELONGATED		A	DIST_CONV	FEATHER	NO	Slightly_CURVED	FLAT	3	UNIDIR	Y	ABS	ABS			ABS		ABS	LEFT	CONVEX	DORS	BACK		3.1	85-90	40-45			ARCH-BACKED	BACKED	1
E71K20B	Bag10	RETOUCHED	PROX	ALMOST_COMPLETE	CHERT	NA	NA	NA	NA	NA	ELONGATED		B	DIST_CONV	FEATHER	NO	VERY_CURVED	FLAT	5	CENTRIP	CHECKED_PATTERN	REMOVED	REMOVED			Very_SALIENT		NO	LEFT	CONVEX	DORS	BACK		2.4	80-85	BRK	/		ARCH-BACKED	BACKED	2	DORS	RIGHT_PROX	BACK
E71K20B	Bag9	RETOUCHED	DIST	ALMOST_COMPLETE	CHERT	NA	NA	NA	NA	NA	ELONGATED		D	DIST_CONV	FEATHER	NO	Slightly_CURVED	FLAT	1	UNIDIR	SINGLE_ARRAY	ABS	ABS			ABS		ABS	LEFTDIST	CONC	DORS	BACK	17.2	3.3	80-85	45-50		BG	DIST-BACKED	BACKED	1
E71K20B	Bag9	RETOUCHED	DIST	ALMOST_COMPLETE	CHERT	NA	NA	NA	NA	NA	ELONGATED		B	DIST_CONV	FEATHER	NO	Slightly_CURVED	FLAT	2	UNI LAT	SINGLE_ARRAY	ABS	ABS			ABS		ABS	LEFTDIST	CONC	DORS	BACK	11.9	3.2	75-80	45-50		BG	DIST-BACKED	BACKED	1
E71K20B	Bag9	RETOUCHED	DIST	SMALL	CHERT	NA	NA	NA	NA	NA	ELONGATED		A	DIST_CONV	FEATHER	NO	FLAT	FLAT	5	UNIDIR	PARALLEL	ABS	ABS			ABS		ABS	LEFTDIST	CONC	DORS	BACK	10.5	2.7	80-85	50-55		BG	DIST-BACKED	BACKED	1
E71K20B	Bag9	RETOUCHED	DIST	ALMOST_COMPLETE	CHERT	NA	NA	NA	NA	NA	ELONGATED		A	DIST_CONV	STEP	NO	FLAT	FLAT	3	UNIDIR	INVERTED_Y	ABS	ABS			ABS		ABS	LEFTDIST	CONVEX	DORS	BACK	14.8	2.1	80-85	50-55		BG	DIST-BACKED	BACKED	1
E71K20B	Bag9	RETOUCHED	DIST	ALMOST_COMPLETE	CHERT	NA	NA	NA	NA	NA	ELONGATED		A	DIST_CONV	STEP	NO	Slightly_CURVED	FLAT	3	UNIDIR	PARALLEL	ABS	ABS			ABS		ABS	LEFTDIST	CONVEX	DORS	BACK	11.3	2.4	80-85	50-55		BG	DIST-BACKED	BACKED	1
E71K20B	Bag10	RETOUCHED	DIST	SMALL	CHERT	NA	NA	NA	NA	NA	ELONGATED		A	DIST_CONV	STEP	NO	FLAT	FLAT	6	CENTRIP	CHECKED_PATTERN	ABS	ABS			ABS		ABS	DIST	RECTILINEAR	DORS	BACK	9.8	4.2	75-80	55-60		BG	DIST-BACKED	BACKED	1
E71K20B	Bag9	RETOUCHED	DIST	ALMOST_COMPLETE	CHERT	NA	NA	NA	NA	NA	ELONGATED		A	DIST_CONV	FEATHER	NO	CONVEX	FLAT	3	UNIDIR	PARALLEL	ABS	ABS			ABS		ABS	LEFTDIST	CONVEX	DORS	BACK	18.7	2.9	75-80	60-65		BG	DIST-BACKED	BACKED	1
E71K20B	Bag9	RETOUCHED	DIST	SMALL	CHERT	NA	NA	NA	NA	NA	ELONGATED		A	DIST_CONV	FEATHER	NO	Slightly_CURVED	FLAT	3	UNIDIR	PARALLEL	ABS	ABS			ABS		ABS	LEFTDIST	CONC	DORS	BACK	14.7	2.8	80-85	65-70		BG	DIST-BACKED	BACKED	1
E71K20B	Bag9	RETOUCHED	DIST	SMALL	CHERT	NA	NA	NA	NA	NA	ELONGATED		A	DIST_CONV	STEP	NO	FLAT	FLAT	3	UNIDIR	FISH_BONES	ABS	ABS			ABS		ABS	LEFTDIST	CONVEX	DORS	BACK	18.4	2.5	80-85	BRK		BG	DIST-BACKED	BACKED	1
E71K20B	Bag9	RETOUCHED	DIST	SMALL	CHERT	NA	NA	NA	NA	NA	ELONGATED		A	DIST_CONV	FEATHER	NO	Slightly_CURVED	FLAT	4	UNI OPP	INVERTED_Y	ABS	ABS			ABS		ABS	LEFTDIST	CONC	DORS	BACK	14.5	3.2	70-75	NA		BG	DIST-BACKED	BACKED	1
E71K20B	Bag10	RETOUCHED	DIST	SMALL	CHERT	NA	NA	NA	NA	NA	ELONGATED		A	DIST_CONV	FEATHER	NO	Slightly_CURVED	FLAT	4	UNIDIR	FISH_BONES	ABS	ABS			ABS		ABS	LEFTMES	ONE_RET	DORS		7.3						NOTCH	NOTCH	1
E71K20B	Bag10	RETOUCHED	DIST	ALMOST_COMPLETE	CHERT	NA	NA	NA	NA	NA	ELONGATED		A	DIST_CONV	FEATHER	NO	Slightly_CURVED	FLAT	5	UNI OPP	INVERTED_Y	ABS	ABS			ABS		ABS	LEFTMES	NOTCH	DORS		15						NOTCH	NOTCH	1
E71K18C	bag25	RETOUCHED	DIST	ALMOST_COMPLETE	CHERT	NA	NA	NA	NA	NA	ELONGATED		A	DIST_CONV	FEATHER	NO	FLAT	FLAT	5	UNI OPP	Y	ABS	ABS			ABS		ABS	RIGHTDIST	CONVEX	DORS	BACK							BACKED BLADE	BACKED
E71K18C	bag24	RETOUCHED	PROX	ALMOST_COMPLETE	CHERT	NA	NA	NA	NA	NA	ELONGATED		A	DIST_CONV	BRK	NO	FLAT	FLAT	2	UNIDIR	SINGLE_ARRAY	REMOVED	REMOVED			REMOVED		REMOVED	PROX	CONVEX	VENTR	SEMI_ABRUPT		4.5					POINTED BLADE ROUNDED BASE	POINTED BLADE ROUNDED BASE
E71K18C	bag24	RETOUCHED	PROX	ALMOST_COMPLETE	CHERT	NA	NA	NA	NA	NA	ELONGATED		A	DIST_CONV	BRK	NO	FLAT	FLAT	4	UNIDIR	Y	REMOVED	REMOVED			REMOVED		REMOVED	PROX	CONVEX	VENTR	BACK		6.1					POINTED BLADE ROUNDED BASE	POINTED BLADE ROUNDED BASE
E71K18C	bag25	RETOUCHED	DIST	ALMOST_COMPLETE	CHERT	NA	NA	NA	NA	NA	ELONGATED		A	DIST_CONV	FEATHER	NO	Slightly_CURVED	FLAT	3	UNIDIR	INVERTED_Y	ABS	ABS			ABS		ABS	RIGHT_LEFTPROX	CONVEX	ALT	BACK							RET BLADE	RET ELONG
E71K20B	bag7	CTE	COMPLETE	COMPLETE	CHERT	63.22	29.86	23.19	2.11721	1.28762	ELONGATED		B	DIVERGENT	OVERSHOT	NO	VERY_CURVED	FLAT	3	UNI LAT	CHECKED_PATTERN	PLAIN	NA	13.22	4.58	NO	NO												COTBL
E71K20B	bag7	CTE	DIST	ALMOST_COMPLETE	CHERT	46.39	21.81	20.74	2.12701	1.05159	ELONGATED		B	DIVERGENT	OVERSHOT	NO	VERY_CURVED	Slightly_TWISTED	5	UNI RIDGE	CHECKED_PATTERN	NA	NA	0	0	NA	NA												CRESTED
E71K20B	bag2	CTE	COMPLETE	COMPLETE	CHERT	49.35	21.67	9.61	2.27734	2.25494	ELONGATED		A	DIVERGENT	STEP	NO	CURVED	FLAT	3	BIDIR	CHECKED	PLAIN	NA	5.1	2.45	NO	NO												PLUNGING
E71K20B	bag2	CTE	COMPLETE	COMPLETE	CHERT	40.06	17.28	11.66	2.31829	1.48199	ELONGATED		A	DIVERGENT	STEP	NO	VERY_CURVED	FLAT	7	BIDIR	PARALLEL	BRK	NA	0	0	NO	NO												PLUNGING
E71K18C	bag32	CTE	COMPLETE	COMPLETE	CHERT	37.78	15.98	10.16	2.36421	1.57283	ELONGATED		A	DIVERGENT	OVERSHOT	YES	CURVED	FLAT	7	UNI LAT RIDGE	CHECKED_PATTERN	PLAIN	NA	5.03	1.78	YES	NO												COTBL
E71K20A	Bag2	CTE	COMPLETE	COMPLETE	CHERT	40.2	16.9	9.6	2.3787	1.76042	ELONGATED		B	DIVERGENT	OVERSHOT	NO	CURVED	FLAT	6	BIDIR	CHECKED_PATTERN	PLAIN	YES	6.8	1.6	DEFORMED		NO	NA										OVERSHOT
E71K18C	bag19	CTE	COMPLETE	COMPLETE	CHERT	40.44	16.84	7.36	2.40143	2.28804	ELONGATED		A	DIVERGENT	HINGED	NO	CONVEX	FLAT	4	UNI RIDGE	PARALLEL	PLAIN	NA	9.23	7.82	YES	NO												DEBORDANT
E71K20B	bag7	CTE	COMPLETE	COMPLETE	CHERT	44.43	18.02	10.27	2.46559	1.75463	ELONGATED		B	DIVERGENT	STEP	YES	CURVED	FLAT	7	UNI RIDGE	CHECKED_PATTERN	FAC	NA	9.54	5.63	NO	NO												CRESTED
E71K18C	bag19	CTE	COMPLETE	COMPLETE	CHERT	56.02	22.4	14.35	2.50089	1.56098	ELONGATED		B	DIVERGENT	OVERSHOT	NO	VERY_CURVED	FLAT	3	UNIDIR	PARALLEL	FAC	NA	7.81	4.45	YES	NO												PLUNGING
E71K20B	bag7	CTE	COMPLETE	COMPLETE	CHERT	58.69	22.78	24.15	2.57638	0.943271	ELONGATED		A	DIVERGENT	OVERSHOT	NO	CURVED	FLAT	6	UNI RIDGE	CHECKED_PATTERN	PLAIN	NA	5.58	2.87	NO	NO												CRESTED
E71K20B	bag7	CTE	COMPLETE	COMPLETE	CHERT	55.68	19.39	6.41	2.87158	3.02496	ELONGATED		A	DIVERGENT	HINGED	NO	CURVED	FLAT	8	UNI RIDGE	FISH_BONES	PLAIN	NA	2.64	1.26	NO	NO												DEBORDANT
E71K20B	bag7	CTE	COMPLETE	COMPLETE	CHERT	36.79	11.92	6.11	3.08641	1.9509	ELONGATED		A	DIVERGENT	STEP	NO	Slightly_CURVED	FLAT	5	UNI RIDGE	CHECKED_PATTERN	PLAIN	NA	3.39	1.85	NO	NO												DBLESIDED_CRESTED
E71K20A	Bag1	CTE	DIST	SMALL	CHERT	NA	NA	NA	NA	NA	ELONGATED		A	DIVERGENT	OVERSHOT	NO	CURVED	FLAT	6	BIDIR	CHECKED_PATTERN	ABS	ABS			ABS		ABS	NA										OVERSHOT
E71K20A	Bag1	CTE	DIST	SMALL	CHERT	NA	NA	NA	NA	NA	ELONGATED		A	DIVERGENT	OVERSHOT	NO	VERY_CURVED	FLAT	6	BIDIR	CHECKED_PATTERN	ABS	ABS			ABS		ABS	NA										OVERSHOT
E71K20A	Bag1	CTE	DIST	SMALL	CHERT	NA	NA	NA	NA	NA	ELONGATED		A	DIVERGENT	OVERSHOT	NO	Slightly_CURVED	FLAT	5	CENTRIP	CHECKED_PATTERN	ABS	ABS			ABS		ABS	NA										OVERSHOT
E71K20A	Bag1	CTE	DIST	SMALL	CHERT	NA	NA	NA	NA	NA	ELONGATED		A	DIVERGENT	OVERSHOT	NO	VERY_CURVED	FLAT	5	UNIDIR	CHECKED_PATTERN	ABS	ABS			ABS		ABS	NA										OVERSHOT
E71K20A	Bag2	CTE	DIST	ALMOST_COMPLETE	CHERT	NA	NA	NA	NA	NA	ELONGATED		A	DIVERGENT	OVERSHOT	NO	CURVED	FLAT	6	UNI OPP	PARALLEL	ABS	ABS			ABS		ABS	NA										OVERSHOT
E71K18C	bag11	CTE	DIST	SMALL	CHERT	NA	NA	NA	NA	NA	ELONGATED		A	DIVERGENT	OVERSHOT	NO	CURVED	FLAT	4	CENTRIP	CHECKED_PATTERN	ABS	ABS			ABS		ABS	NA										DEBORDANT
E71K18C	bag11	CTE	DIST	ALMOST_COMPLETE	CHERT	NA	NA	NA	NA	NA	ELONGATED		A	DIVERGENT	OVERSHOT	NO	CURVED	FLAT	7	BIDIR	CHECKED_PATTERN	ABS	ABS			ABS		ABS	NA										OVERSHOT
E71K20B	bag9	RETOUCHED	COMPLETE	COMPLETE	CHERT	37.91	19.95	3.64	1.90025	5.48077	ELONGATED		D	DIVERGENT	FEATHER	NO	FLAT	FLAT	2	UNIDIR	SINGLE_ARRAY	LINEAR/PUNCT	NULL	0	0	NO	NO		RIGHT_PROX	CONC	VENTR	DENT	7.63	1.82	0				NOTCH	NOTCH	1	NA	NA	NA	NA	0	0	0
E71K20B	Bag9	RETOUCHED	COMPLETE	COMPLETE	CHERT	46.4	24.1	5.8	1.92531	4.15517	ELONGATED		A	DIVERGENT	FEATHER	NO	CURVED	FLAT	7	UNI LAT	CHECKED_PATTERN	DIH	NO	8.3	4.4	SALIENT		NO	RIGHT_PROX	RECTILINEAR	DORS	BACK		1.8	75-80				PROX_RET_ELONG	PROX_RET_ELONG	2	DORS	LEFT_PROX	BACK
E71K18C	bag24	RETOUCHED	COMPLETE	COMPLETE	CHERT	67.19	28.92	19.71	2.32331	1.46728	ELONGATED		A	DIVERGENT	STEP	NO	CURVED	FLAT	4	UNIDIR	PARALLEL	REMOVED	NULL	NA	NA	NO	NO		DIST	CONVEX	DORS	END	26.92	13.46	80				ENDSCRAPER	ENDSCRAPER	2	DORS	PROX	END	CONV	16.31	10.25	60
E71K20B	bag9	RETOUCHED	COMPLETE	COMPLETE	CHERT	35.14	13.94	3.72	2.5208	3.74731	ELONGATED		A	DIVERGENT	FEATHER	NO	FLAT	FLAT	3	BIDIR	CHECKED_PATTERN	REMOVED	NULL	0	0	NO	NO		LEFT_PROX	OBL_STRAIGHT	DORS	BACK	21.37	3.67	75	45-50			PROX-BACKED	BACKED	1	NA	NA	NA	NA	0	0	0
E71K20B	bag9	RETOUCHED	COMPLETE	COMPLETE	CHERT	30.26	11.14	2.61	2.71634	4.2682	ELONGATED		A	DIVERGENT	FEATHER	NO	Slightly_CURVED	FLAT	5	BIDIR	CHECKED_PATTERN	LINEAR/PUNCT	NULL	0	0	NO	NO		LEFT_DIST	OBL_CONV	DORS	BACK	11.97	2.5	80	NA			DIST-BACKED	BACKED	1	NA	NA	NA	NA	0	0	0
E71K20B	Bag10	RETOUCHED	PROX	SMALL	CHERT	NA	NA	NA	NA	NA	ELONGATED		A	DIVERGENT	BRK	NO	FLAT	FLAT	3	UNIDIR	PARALLEL	REMOVED	REMOVED			REMOVED		REMOVED	RIGHTPROX	V	DORS	BACK		4.9	80-85		65-70		PROX_RET_ELONG	PROX_RET_ELONG	2	DORS	LEFT_PROX	BACK
E71K20B	Bag10	RETOUCHED	PROX	SMALL	CHERT	NA	NA	NA	NA	NA	ELONGATED		A	DIVERGENT	BRK	NO	Slightly_CURVED	FLAT	3	UNIDIR	PARALLEL	REMOVED	REMOVED			REMOVED		REMOVED	RIGHTPROX	V	DORS	BACK		4.9	80-85		80-85		PROX_RET_ELONG	PROX_RET_ELONG	2	DORS	LEFT_PROX	BACK
E71K20B	Bag10	RETOUCHED	PROX	SMALL	CHERT	NA	NA	NA	NA	NA	ELONGATED		A	DIVERGENT	BRK	NO	FLAT	FLAT	3	UNIDIR	SINGLE_ARRAY	REMOVED	REMOVED			REMOVED		REMOVED	RIGHTPROX	V	DORS	SEMI_ABRUPT		4	70-75		/		PROX_RET_ELONG	PROX_RET_ELONG	2	DORS	LEFT_PROX	BACK
E71K20A	Bag1	CTE	PROX	SMALL	CHERT	NA	NA	NA	NA	NA	ELONGATED		A	IRREG	BRK	NO	NA	NA	5	LAT	CHECKED_PATTERN	PLAIN	NO			SALIENT		NO	NA										CTE
E71K20A	Bag2	CTE	MES	ALMOST_COMPLETE	CHERT	NA	NA	NA	NA	NA	ELONGATED		B	IRREG	BRK	NO	VERY_CURVED	FLAT	6	UNI LAT	CHECKED_PATTERN	ABS	ABS			ABS		ABS	NA										RIDGE
E71K20B	Bag10	RETOUCHED	DIST	ALMOST_COMPLETE	CHERT	NA	NA	NA	NA	NA	ELONGATED		A	IRREG	HINGED	NO	Slightly_CURVED	FLAT	9	BIDIR	CHECKED_PATTERN	ABS	ABS			ABS		ABS	RIGHTMES	NOTCH	DORS		14.9						NOTCH	NOTCH	1
E71K20A	Bag1	CTE	COMPLETE	COMPLETE	CHERT	36.3	17.2	7.9	2.11047	2.17722	ELONGATED		A	PARALLEL	FEATHER	NO	Slightly_CURVED	FLAT	6	CENTRIP	CHECKED_PATTERN	PLAIN	NO	10.6	4.3	Slightly_SALIENT		NO	NA										RIDGE
E71K20A	Bag2	CTE	COMPLETE	COMPLETE	CHERT	36.6	16	4	2.2875	4	ELONGATED		A	PARALLEL	FEATHER	NO	Slightly_CURVED	FLAT	2	UNIDIR	SINGLE_ARRAY	DIH	NO	15.7	5.2	SALIENT		NO	NA										DEBORDANT
E71K20B	bag2	CTE	COMPLETE	COMPLETE	CHERT	55.22	20.67	14.78	2.6715	1.39851	ELONGATED		A	PARALLEL	OVERSHOT	NO	VERY_CURVED	FLAT	8	UNIDIR	CHECKED_PATTERN	PLAIN	NA	10.29	4.2	YES	NO												PLUNGING
E71K20A	Bag1	CTE	PROX	ALMOST_COMPLETE	CHERT	NA	NA	NA	NA	NA	ELONGATED		A	PARALLEL	BRK	NO	Slightly_CURVED	FLAT	4	UNI LAT	CHECKED_PATTERN	PLAIN	NO	4.5	3.3	SALIENT		NO	NA										DEBORDANT
E71K20A	Bag1	CTE	DIST	ALMOST_COMPLETE	CHERT	NA	NA	NA	NA	NA	ELONGATED		A	PARALLEL	OVERSHOT	NO	VERY_CURVED	FLAT	5	CENTRIP	CHECKED_PATTERN	ABS	ABS			ABS		ABS	NA										OVERSHOT
E71K18C	bag11	CTE	DIST	SMALL	CHERT	NA	NA	NA	NA	NA	ELONGATED		A	PARALLEL	OVERSHOT	NO	Slightly_CURVED	FLAT	2	OPPOS	PARALLEL	ABS	ABS			ABS		ABS	NA										DEBORDANT
E71K18C	bag11	CTE	DIST	ALMOST_COMPLETE	CHERT	NA	NA	NA	NA	NA	ELONGATED		A	PARALLEL	OVERSHOT	NO	CURVED	FLAT	5	BIDIR	CHECKED_PATTERN	ABS	ABS			ABS		ABS	NA										OVERSHOT
E71K18C	bag11	CTE	DIST	ALMOST_COMPLETE	CHERT	NA	NA	NA	NA	NA	ELONGATED		A	PARALLEL	OVERSHOT	NO	CURVED	FLAT	8	BIDIR	CHECKED_PATTERN	ABS	ABS			ABS		ABS	NA										OVERSHOT
E71K18C	bag11	CTE	DIST	SMALL	CHERT	NA	NA	NA	NA	NA	ELONGATED		A	PARALLEL	OVERSHOT	NO	Slightly_CURVED	FLAT	5	UNIDIR	PARALLEL	ABS	ABS			ABS		ABS	NA										OVERSHOT
E71K20A	Bag2	DEBITAGE	DIST	SMALL	CHERT	NA	NA	NA	NA	NA	ELONGATED		A	PARALLEL	FEATHER	NO	Slightly_CURVED	FLAT	4	UNI OPP	INVERTED_Y	ABS	ABS			ABS		ABS	NA										ELONG
E71K20A	Bag2	DEBITAGE	DIST	ALMOST_COMPLETE	CHERT	NA	NA	NA	NA	NA	ELONGATED		A	PARALLEL	FEATHER	NO	FLAT	FLAT	3	UNIDIR	PARALLEL	ABS	ABS			ABS		ABS	NA										ELONG
E71K20A	Bag2	DEBITAGE	MES	SMALL	CHERT	NA	NA	NA	NA	NA	ELONGATED		A	PARALLEL	BRK	NO	FLAT	FLAT	4	INDET	RADIATING	ABS	ABS			ABS		ABS	NA										ELONG
E71K20B	Bag9	MICROBURIN	PROX	SMALL	CHERT	NA	NA	NA	NA	NA	ELONGATED		A	PARALLEL	MICROBURIN	NO	Slightly_CURVED	FLAT	3	UNIDIR	PARALLEL	LINEAR/PUNCT	NO			SALIENT		NO	RIGHT	MICROBURIN						19			MB_prox
E71K18C	bag31	MICROBURIN	DIST	SMALL	CHERT	NA	NA	NA	NA	NA	ELONGATED		A	PARALLEL	FEATHER	NO	FLAT	FLAT	3	UNI OPP	INVERTED_Y	ABS	ABS			ABS		ABS	LEFT	MICROBURIN						75			MB_dist
E71K18C	bag31	MICROBURIN	DIST	SMALL	CHERT	NA	NA	NA	NA	NA	ELONGATED		A	PARALLEL	FEATHER	NO	FLAT	FLAT	4	UNI OPP	INVERTED_Y	ABS	ABS			ABS		ABS	LEFT	MICROBURIN						35			MB_dist
E71K18C	bag31	MICROBURIN	DIST	SMALL	CHERT	NA	NA	NA	NA	NA	ELONGATED		A	PARALLEL	FEATHER	NO	Slightly_CURVED	FLAT	3	UNIDIR	PARALLEL	ABS	ABS			ABS		ABS	LEFT	MICROBURIN						48			MB_dist
E71K18C	bag28	MICROBURIN	PROX	SMALL	CHERT	NA	NA	NA	NA	NA	ELONGATED		A	PARALLEL	MICROBURIN	NO	FLAT	FLAT	7	BIDIR	RADIATING	FAC	NO	10.7	3.2	SALIENT		NO	LEFT	MICROBURIN						76			MB_prox
E71K18C	bag28	MICROBURIN	PROX	SMALL	CHERT	NA	NA	NA	NA	NA	ELONGATED		A	PARALLEL	MICROBURIN	NO	Slightly_CURVED	FLAT	2	UNIDIR	SINGLE_ARRAY	FAC	NO	5.7	1.7	SALIENT		NO	LEFT	MICROBURIN						46			MB_prox
E71K18C	bag28	MICROBURIN	PROX	SMALL	CHERT	NA	NA	NA	NA	NA	ELONGATED		A	PARALLEL	MICROBURIN	NO	CURVED	FLAT	4	UNIDIR	Y	FAC	NO	8.4	2.7	SALIENT		NO	LEFT	MICROBURIN						78			MB_prox
E71K18C	bag28	MICROBURIN	PROX	SMALL	CHERT	NA	NA	NA	NA	NA	ELONGATED		A	PARALLEL	MICROBURIN	NO	Slightly_CURVED	FLAT	4	UNI LAT	PARALLEL	INDET	NO	7.7	1.8	SALIENT		NO	LEFT	MICROBURIN						58			MB_prox
E71K18C	bag28	MICROBURIN	PROX	SMALL	CHERT	NA	NA	NA	NA	NA	ELONGATED		A	PARALLEL	MICROBURIN	NO	Slightly_CURVED	FLAT	3	UNIDIR	PARALLEL	LINEAR/PUNCT	NO			SALIENT		NO	LEFT	MICROBURIN						38			MB_prox
E71K18C	bag28	MICROBURIN	PROX	ALMOST_COMPLETE	CHERT	NA	NA	NA	NA	NA	ELONGATED		A	PARALLEL	MICROBURIN	NO	FLAT	FLAT	3	UNIDIR	PARALLEL	PLAIN	NO	5.2	1.3	SALIENT		NO	LEFT	MICROBURIN						82			MB_prox
E71K20A	Bag2	piquant-triedre	COMPLETE	COMPLETE	CHERT	30.1	8.5	5.6	3.54118	1.51786	ELONGATED		B	PARALLEL	OVERSHOT	NO	CURVED	FLAT	7	BIDIR	CHECKED_PATTERN	LINEAR/PUNCT	NO			Slightly_SALIENT		NO	RIGHT	NOTCH	DORS	BACK							PIQUANT-TRIEDRE	PIQUANT-TRIEDRE
E71K18C	bag25	Piquant-triedre	PROX	SMALL	CHERT	NA	NA	NA	NA	NA	ELONGATED		A	PARALLEL	MICROBURIN	NO	CURVED	FLAT	4	UNIDIR	FISH_BONES	FAC	NO	4.4	1.7	SALIENT		NO	LEFT	NOTCH						92			PT_prox
E71K18C	bag30	RETOUCHED	PROX	SMALL	CHERT	24.58	13.86	4.39	1.77345	3.15718	ELONGATED		A	PARALLEL	NA	NO	Slightly_CURVED	Slightly_TWISTED	4	UNIDIR	PARALLEL	LINEAR/PUNCT	NULL	NA	NA	YES	NO		RIGHT_PROX	CONC	DORS	DENT	5.47	1.67	0				NOTCH	NOTCH	1	NA	NA	NA	NA	NA	NA	NA
E71K18C	bag10	RETOUCHED	COMPLETE	COMPLETE	CHERT	42.4	21.7	7.9	1.95392	2.74684	ELONGATED		A	PARALLEL	STEP	NO	CURVED	FLAT	6	UNI LAT	CHECKED_PATTERN	LINEAR/PUNCT	NO			Slightly_SALIENT		NO	DIST	CONVEX	DORS	BACK		7.1	85-90			BG	DIST ENDSCRAPER	ENDSCRAPER
E71K18C	bag30	RETOUCHED	PROX	SMALL	CHERT	23.06	11.69	3.21	1.97263	3.64174	ELONGATED		B	PARALLEL	NA	NO	Slightly_CURVED	FLAT	3	UNIDIR	PARALLEL	PLAIN	YES	3.94	1.44	YES	NO		LEFT_MED	CONC	VENTR	DENT	8.66	1.93	0				NOTCH	NOTCH	1	NA	NA	NA	NA	NA	NA	NA
E71K18C	bag30	RETOUCHED	PROX	SMALL	CHERT	29.37	14.51	2.8	2.02412	5.18214	ELONGATED		A	PARALLEL	NA	NO	Slightly_CURVED	FLAT	4	UNI LAT	CHECKED_PATTERN	LINEAR/PUNCT	NULL	NA	NA	YES	NO		RIGHT_MED	CONC	DORS	DENT	4.07	1.27	0				NOTCH	NOTCH	1	NA	NA	NA	NA	NA	NA	NA
E71K18C	bag10	RETOUCHED	COMPLETE	COMPLETE	CHERT	46.3	19.6	11.7	2.36224	1.67521	ELONGATED		B	PARALLEL	FEATHER	NO	Slightly_CURVED	FLAT	5	BIDIR	CHECKED_PATTERN	FAC	NO	13.9	9.4	SALIENT		NO	DIST	CONVEX	DORS	SEMI_ABRUPT		5.8	55-60			BG	DIST ENDSCRAPER	ENDSCRAPER
E71K20B	bag9	RETOUCHED	COMPLETE	COMPLETE	CHERT	28.78	11.96	3.33	2.40635	3.59159	ELONGATED		A	PARALLEL	HINGED	NO	CURVED	FLAT	4	UNIDIR	PARALLEL	REMOVED	NULL	0	0	NO	NO		RIGHT_PROX	OBL_STRAIGHT	DORS	BACK	13.49	1.58	80	35-40			PROX-BACKED	BACKED	1	NA	NA	NA	NA	0	0	0
E71K20B	bag9	RETOUCHED	COMPLETE	COMPLETE	CHERT	25.96	10.49	3.47	2.47474	3.02305	ELONGATED		A	PARALLEL	BRK	NO	Slightly_CURVED	FLAT	4	BIDIR	CHECKED_PATTERN	REMOVED	NULL	0	0	YES	NO		LEFT_TOT	CONV	DORS	BACK	24.94	1.18	75				ARCH-BACKED	BACKED	1
E71K20B	Bag9	RETOUCHED	COMPLETE	COMPLETE	CHERT	23.1	8.7	2.3	2.65517	3.78261	ELONGATED		A	PARALLEL	FEATHER	NO	FLAT	FLAT	4	UNIDIR	PARALLEL	REMOVED	REMOVED			REMOVED		REMOVED	PROX	V	DORS	BACK		1.9	80-85		60-65		PROX_RET_ELONG	PROX_RET_ELONG	1
E71K18C	bag10	RETOUCHED	COMPLETE	COMPLETE	CHERT	51	18.9	4.2	2.69841	4.5	ELONGATED		C	PARALLEL	FEATHER	NO	Slightly_CURVED	FLAT	5	UNIDIR	Y	LINEAR/PUNCT	NO			Slightly_SALIENT		NO	DIST	CONVEX	DORS	SEMI_ABRUPT		4.7	70-75			BG	DIST ENDSCRAPER	ENDSCRAPER
E71K20B	Bag9	RETOUCHED	COMPLETE	COMPLETE	CHERT	44.4	14.9	5.9	2.97987	2.52542	ELONGATED		A	PARALLEL	STEP	NO	CURVED	Slightly_TWISTED	6	UNI OPP	RADIATING	PLAIN	NO	5.2	2	SALIENT		NO	RIGHTPROX	CONV_RECT	DORS	BACK		3.5	70-75				PROX_RET_ELONG	PROX_RET_ELONG	2	DORS	LEFT_PROX	BACK
E71K20B	Bag9	RETOUCHED	COMPLETE	COMPLETE	CHERT	25.5	8.1	2.3	3.14815	3.52174	ELONGATED		A	PARALLEL	FEATHER	NO	Slightly_CURVED	FLAT	4	BIDIR	INVERTED_Y	REMOVED	REMOVED			REMOVED		REMOVED	PROX	U	DORS	BACK							PROX_RET_ELONG	PROX_RET_ELONG	1
E71K20B	Bag10	RETOUCHED	DIST	SMALL	CHERT	NA	NA	NA	NA	NA	ELONGATED		A	PARALLEL	FEATHER	NO	Slightly_CURVED	FLAT	3	UNIDIR	PARALLEL	ABS	ABS			ABS		ABS	LEFTMES	NOTCH	DORS		8.8						NOTCH	NOTCH	1
E71K20B	Bag9	RETOUCHED	PROX	ALMOST_COMPLETE	CHERT	NA	NA	NA	NA	NA	ELONGATED		A	PARALLEL	FEATHER	NO	CURVED	FLAT	4	BIDIR	CHECKED_PATTERN	REMOVED	REMOVED			REMOVED		REMOVED	PROX	V	DORS	BACK		1.8	70-75		65-70		PROX_RET_ELONG	PROX_RET_ELONG	1
E71K20B	Bag9	RETOUCHED	PROX	ALMOST_COMPLETE	CHERT	NA	NA	NA	NA	NA	ELONGATED		A	PARALLEL	BRK	NO	CURVED	FLAT	3	BIDIR	INVERTED_Y	REMOVED	REMOVED			Slightly_SALIENT		NO	PROX	U	DORS	SEMI_ABRUPT		2.8	65-70				PROX_RET_ELONG	PROX_RET_ELONG	1
E71K20B	Bag9	RETOUCHED	PROX	SMALL	CHERT	NA	NA	NA	NA	NA	ELONGATED		A	PARALLEL	BRK	NO	Slightly_CURVED	FLAT	3	UNIDIR	PARALLEL	PLAIN	NO	5.6	1.2	Slightly_SALIENT		NO	LEFTPROX	CONVEX	DORS	SEMI_ABRUPT							RET BLADELET	RET ELONG	1
E71K18C	bag25	RETOUCHED	PROX	ALMOST_COMPLETE	CHERT	NA	NA	NA	NA	NA	ELONGATED		A	PARALLEL	BRK	NO	FLAT	FLAT	4	UNIDIR	CHECKED_PATTERN	FAC	YES	10.6	2	SALIENT		NO	RIGHT_LEFTDIST	RECTILINEAR	ALT	SEMI_ABRUPT							RET BLADE	RET ELONG
E71K18C	bag15	CTE	COMPLETE	COMPLETE	CHERT	68.5	34.1	9.9	2.0088	3.44444	ELONGATED		A	ROUNDED	HINGED	NO	FLAT	FLAT	2	UNI LAT	SINGLE_ARRAY	CORT	NO	30.6	12.6	Very_SALIENT		NO	NA										Core_tablet
E71K20A	Bag2	CTE	COMPLETE	COMPLETE	CHERT	65.3	32.4	13.4	2.01543	2.41791	ELONGATED		A	ROUNDED	FEATHER	NO	Slightly_CURVED	FLAT	7	UNI LAT	CHECKED_PATTERN	PLAIN	NO	14.4	7	SALIENT		NO	NA										CTE
E71K20A	Bag1	CTE	COMPLETE	COMPLETE	CHERT	37.8	17.9	9.7	2.11173	1.84536	ELONGATED		B	ROUNDED	Slightly_OVERSHOT	NO	CURVED	FLAT	5	LAT	CHECKED_PATTERN	PLAIN	NO	7	2	SALIENT		NO	NA										DEBORDANT
E71K20B	bag2	CTE	COMPLETE	COMPLETE	CHERT	48.41	22.8	8.15	2.12325	2.79755	ELONGATED		A	ROUNDED	HINGED	NO	FLAT	FLAT	6	UNIDIR	CHECKED_PATTERN	PLAIN	NA	13.46	4.52	YES	NO												OTHER
E71K20B	bag7	CTE	COMPLETE	COMPLETE	CHERT	53.03	23.87	13.08	2.22162	1.82492	ELONGATED		B	ROUNDED	FEATHER	YES	FLAT	FLAT	5	UNI RIDGE	CHECKED_PATTERN	PLAIN	NA	17.26	6.14	NO	YES												CRESTED
E71K20B	bag2	CTE	COMPLETE	COMPLETE	CHERT	47.08	20.99	7.67	2.24297	2.73664	ELONGATED		A	ROUNDED	OVERSHOT	NO	Slightly_CURVED	FLAT	6	BIDIR	CHECKED_PATTERN	PLAIN	NA	8.27	3.32	NO	NO												PLUNGING
E71K20B	bag7	CTE	COMPLETE	COMPLETE	CHERT	36.85	16.36	9.34	2.25244	1.75161	ELONGATED		A	ROUNDED	OVERSHOT	NO	CURVED	FLAT	8	UNI RIDGE	CHECKED_PATTERN	PLAIN	NA	4.27	1.87	NO	NO												CRESTED
E71K20B	bag2	CTE	COMPLETE	COMPLETE	CHERT	39.72	16.75	14.07	2.37134	1.19048	ELONGATED		A	ROUNDED	OVERSHOT	NO	VERY_CURVED	FLAT	6	BIDIR	CHECKED_PATTERN	PLAIN	NA	3.55	3.74	YES	NO												PLUNGING
E71K18C	bag19	CTE	COMPLETE	COMPLETE	CHERT	27.45	11.54	4.75	2.37868	2.42947	ELONGATED		A	ROUNDED	HINGED	NO	FLAT	FLAT	5	UNIDIR	PARALLEL	PLAIN	NA	8.92	4.35	YES	NO
E71K20B	bag7	CTE	DIST	ALMOST_COMPLETE	CHERT	47.6	19.24	11.62	2.47401	1.65577	ELONGATED		B	ROUNDED	OVERSHOT	NO	CURVED	Slightly_TWISTED	8	UNI RIDGE	CHECKED_PATTERN	NA	NA	5.58	2.87	NA	NA												CRESTED
E71K20A	Bag2	CTE	COMPLETE	COMPLETE	CHERT	68.9	26.5	20.5	2.6	1.29268	ELONGATED		B	ROUNDED	OVERSHOT	NO	VERY_CURVED	FLAT	10	UNI LAT	CHECKED_PATTERN	BRK	NO			Slightly_SALIENT		NO	NA										RIDGE
E71K20B	bag7	CTE	COMPLETE	COMPLETE	CHERT	51.77	19.87	13.28	2.60544	1.49623	ELONGATED		B	ROUNDED	OVERSHOT	NO	CURVED	FLAT	5	UNI RIDGE	CHECKED_PATTERN	PLAIN	NA	5.14	1.05	NO	NO												DEBORDANT
E71K20A	Bag1	CTE	COMPLETE	COMPLETE	CHERT	40.8	15.4	8.4	2.64935	1.83333	ELONGATED		A	ROUNDED	OVERSHOT	NO	CURVED	FLAT	5	BIDIR	CHECKED_PATTERN	LINEAR/PUNCT	ABS			Slightly_SALIENT		NO	NA										OVERSHOT
E71K20A	Bag1	CTE	COMPLETE	COMPLETE	CHERT	39.6	14.2	5.2	2.78873	2.73077	ELONGATED		A	ROUNDED	OVERSHOT	NO	CURVED	FLAT	8	BIDIR	CHECKED_PATTERN	LINEAR/PUNCT	NO			Slightly_SALIENT		NO	NA										OVERSHOT
E71K20B	bag2	CTE	COMPLETE	COMPLETE	CHERT	73.37	21.7	9.78	3.38111	2.21881	ELONGATED		A	ROUNDED	OVERSHOT	NO	Slightly_CURVED	FLAT	6	OPPOS	FISH_BONES	LINEAR/PUNCT	NA	0	0	NO	YES												PLUNGING
E71K20A	Bag1	CTE	COMPLETE	COMPLETE	CHERT	45.5	11.9	7.1	3.82353	1.67606	ELONGATED		A	ROUNDED	FEATHER	NO	SINUOUS	FLAT	8	LAT	CHECKED_PATTERN	PLAIN	YES	3.6	1.2	Slightly_SALIENT		NO	NA										RIDGE
E71K20A	Bag2	CTE	PROX	SMALL	CHERT	NA	NA	NA	NA	NA	ELONGATED		A	ROUNDED	BRK	NO	NA	NA	3	LAT	CHECKED_PATTERN	PLAIN	NO	6.7	2.6	SALIENT		NO	NA										DEBORDANT
E71K20A	Bag1	CTE	PROX	SMALL	SANDSTONE?	NA	NA	NA	NA	NA	ELONGATED		A	ROUNDED	BRK	NO	Slightly_CURVED	FLAT	4	UNI LAT	CHECKED_PATTERN	PLAIN	NO	7.8	5	SALIENT		NO	NA										DEBORDANT
E71K20A	Bag1	CTE	DIST	ALMOST_COMPLETE	CHERT	NA	NA	NA	NA	NA	ELONGATED		A	ROUNDED	OVERSHOT	NO	CURVED	FLAT	7	BIDIR	CHECKED_PATTERN	ABS	ABS			ABS		ABS	NA										OVERSHOT
E71K20A	Bag1	CTE	DIST	ALMOST_COMPLETE	CHERT	NA	NA	NA	NA	NA	ELONGATED		A	ROUNDED	FEATHER	NO	CURVED	FLAT	7	LAT	CHECKED_PATTERN	ABS	ABS			ABS		ABS	NA										RIDGE
E71K20A	Bag1	CTE	MES	ALMOST_COMPLETE	CHERT	NA	NA	NA	NA	NA	ELONGATED		A	ROUNDED	BRK	NO	VERY_CURVED	FLAT	13	LAT	CHECKED_PATTERN	ABS	ABS			ABS		ABS	NA										RIDGE
E71K20A	Bag1	CTE	MES	SMALL	CHERT	NA	NA	NA	NA	NA	ELONGATED		A	ROUNDED	BRK	NO	Slightly_CURVED	Slightly_TWISTED	6	LAT	CHECKED_PATTERN	ABS	ABS			ABS		ABS	NA										RIDGE
E71K20A	Bag2	CTE	MES	ALMOST_COMPLETE	CHERT	NA	NA	NA	NA	NA	ELONGATED		A	ROUNDED	BRK	NO	CURVED	FLAT	5	UNI LAT	CHECKED_PATTERN	ABS	ABS			ABS		ABS	NA										RIDGE
E71K20A	Bag1	CTE	DIST	ALMOST_COMPLETE	CHERT	NA	NA	NA	NA	NA	ELONGATED		B	ROUNDED	BRK	NO	Slightly_CURVED	FLAT	5	UNI LAT	CHECKED_PATTERN	ABS	ABS			ABS		ABS	NA										RIDGE
E71K20A	Bag1	CTE	PROX	SMALL	CHERT	NA	NA	NA	NA	NA	ELONGATED		A	ROUNDED	BRK	NO	NA	NA	4	UNI LAT	CHECKED_PATTERN	PLAIN	NO	6.9	1.9	DEFORMED		NO	NA										RIDGE
E71K20A	Bag2	CTE	PROX	ALMOST_COMPLETE	CHERT	NA	NA	NA	NA	NA	ELONGATED		A	ROUNDED	STEP	NO	CURVED	FLAT	8	LAT	CHECKED_PATTERN	LINEAR/PUNCT	NO			Slightly_SALIENT		NO	NA										RIDGE
E71K18C	bag11	CTE	DIST	ALMOST_COMPLETE	CHERT	NA	NA	NA	NA	NA	ELONGATED		A	ROUNDED	OVERSHOT	NO	CURVED	FLAT	6	BIDIR	CHECKED_PATTERN	ABS	ABS			ABS		ABS	NA										OVERSHOT
E71K18C	bag11	CTE	DIST	ALMOST_COMPLETE	CHERT	NA	NA	NA	NA	NA	ELONGATED		B	ROUNDED	OVERSHOT	NO	VERY_CURVED	FLAT	5	BIDIR	CHECKED_PATTERN	ABS	ABS			ABS		ABS	NA										OVERSHOT
E71K18C	bag11	CTE	DIST	ALMOST_COMPLETE	CHERT	NA	NA	NA	NA	NA	ELONGATED		B	ROUNDED	OVERSHOT	NO	VERY_CURVED	FLAT	7	BIDIR	FISH_BONES	ABS	ABS			ABS		ABS	NA										OVERSHOT
E71K18C	bag11	CTE	DIST	SMALL	CHERT	NA	NA	NA	NA	NA	ELONGATED		A	ROUNDED	OVERSHOT	NO	VERY_CURVED	FLAT	3	BIDIR	SINGLE_ARRAY	ABS	ABS			ABS		ABS	NA										OVERSHOT
E71K20A	Bag1	DEBITAGE	DIST	SMALL	CHERT	NA	NA	NA	NA	NA	ELONGATED		A	ROUNDED	FEATHER	NO	CURVED	FLAT	7	BIDIR	CHECKED_PATTERN	ABS	ABS			ABS		ABS	NA										ELONG
E71K20A	Bag2	DEBITAGE	DIST	ALMOST_COMPLETE	CHERT	NA	NA	NA	NA	NA	ELONGATED		A	ROUNDED	FEATHER	NO	Slightly_CURVED	FLAT	5	BIDIR	FISH_BONES	ABS	ABS			ABS		ABS	NA										ELONG
E71K20A	Bag1	DEBITAGE	MES	ALMOST_COMPLETE	CHERT	NA	NA	NA	NA	NA	ELONGATED		B	ROUNDED	BRK	NO	CURVED	FLAT	3	UNIDIR	FISH_BONES	ABS	ABS			ABS		ABS	NA										ELONG
E71K20A	Bag1	DEBITAGE	DIST	ALMOST_COMPLETE	CHERT	NA	NA	NA	NA	NA	ELONGATED		A	ROUNDED	FEATHER	NO	CURVED	FLAT	4	UNI LAT	FISH_BONES	ABS	ABS			ABS		ABS	NA										ELONG
E71K20A	Bag1	DEBITAGE	DIST	ALMOST_COMPLETE	CHERT	NA	NA	NA	NA	NA	ELONGATED		A	ROUNDED	FEATHER	NO	SINUOUS	FLAT	4	UNIDIR	INVERTED_Y	ABS	ABS			ABS		ABS	NA										ELONG
E71K20A	Bag1	DEBITAGE	MES	ALMOST_COMPLETE	CHERT	NA	NA	NA	NA	NA	ELONGATED		C	ROUNDED	BRK	NO	Slightly_CURVED	TWISTED	3	UNI OPP	INVERTED_Y	ABS	ABS			ABS		ABS	NA										ELONG
E71K20A	Bag2	DEBITAGE	DIST	SMALL	CHERT	NA	NA	NA	NA	NA	ELONGATED		B	ROUNDED	FEATHER	NO	FLAT	FLAT	4	UNI LAT	PARALLEL	ABS	ABS			ABS		ABS	NA										ELONG
E71K20A	Bag1	DEBITAGE	MES	ALMOST_COMPLETE	CHERT	NA	NA	NA	NA	NA	ELONGATED		A	ROUNDED	BRK	NO	Slightly_CURVED	FLAT	6	UNI LAT	Y	ABS	ABS			ABS		ABS	NA										ELONG
E71K20B	Bag9	MICROBURIN	DIST	SMALL	CHERT	NA	NA	NA	NA	NA	ELONGATED		A	ROUNDED	STEP	NO	Slightly_CURVED	FLAT	4	UNI LAT	CHECKED_PATTERN	ABS	ABS			ABS		ABS	LEFT	MICROBURIN						68			MB_dist
E71K20B	Bag9	MICROBURIN	DIST	SMALL	CHERT	NA	NA	NA	NA	NA	ELONGATED		A	ROUNDED	FEATHER	NO	CURVED	FLAT	4	INDET	INVERTED_Y	ABS	ABS			ABS		ABS	LEFT	MICROBURIN						36			MB_dist
E71K20B	Bag9	MICROBURIN	DIST	SMALL	CHERT	NA	NA	NA	NA	NA	ELONGATED		A	ROUNDED	OVERSHOT	NO	CURVED	FLAT	5	UNIDIR	PARALLEL	ABS	ABS			ABS		ABS	LEFT	MICROBURIN						75			MB_dist
E71K20B	Bag9	MICROBURIN	DIST	SMALL	CHERT	NA	NA	NA	NA	NA	ELONGATED		A	ROUNDED	OVERSHOT	NO	VERY_CURVED	FLAT	6	UNIDIR	PARALLEL	ABS	ABS			ABS		ABS	LEFT	MICROBURIN						44			MB_dist
E71K20B	Bag9	MICROBURIN	DIST	SMALL	CHERT	NA	NA	NA	NA	NA	ELONGATED		A	ROUNDED	FEATHER	NO	FLAT	FLAT	2	UNIDIR	SINGLE_ARRAY	ABS	ABS			ABS		ABS	LEFT	MICROBURIN						62			MB_dist
E71K20B	Bag9	MICROBURIN	DIST	SMALL	CHERT	NA	NA	NA	NA	NA	ELONGATED		A	ROUNDED	FEATHER	NO	Slightly_CURVED	FLAT	2	UNIDIR	SINGLE_ARRAY	ABS	ABS			ABS		ABS	LEFT	MICROBURIN						27			MB_dist
E71K20B	Bag9	MICROBURIN	DIST	SMALL	CHERT	NA	NA	NA	NA	NA	ELONGATED		A	ROUNDED	FEATHER	NO	Slightly_CURVED	FLAT	3	UNIDIR	SINGLE_ARRAY	ABS	ABS			ABS		ABS	LEFT	MICROBURIN						54			MB_dist
E71K20B	Bag9	MICROBURIN	PROX	SMALL	CHERT	NA	NA	NA	NA	NA	ELONGATED		A	ROUNDED	MICROBURIN	NO	Slightly_CURVED	FLAT	4	UNIDIR	PARALLEL	PLAIN	NO	3.6	1.5	BRK		SCAL	RIGHT	MICROBURIN						72			MB_prox
E71K20B	Bag9	MICROBURIN	PROX	SMALL	CHERT	NA	NA	NA	NA	NA	ELONGATED		A	ROUNDED	MICROBURIN	NO	Slightly_CURVED	FLAT	4	UNIDIR	PARALLEL	PLAIN	NO	4.7	1.5	SALIENT		NO	RIGHT	MICROBURIN						66			MB_prox
E71K20B	Bag9	MICROBURIN	PROX	SMALL	CHERT	NA	NA	NA	NA	NA	ELONGATED		A	ROUNDED	MICROBURIN	NO	Slightly_CURVED	FLAT	4	UNIDIR	Y	PLAIN	YES	4.2	1.3	SALIENT		NO	RIGHTDIST	MICROBURIN						38			MB_prox
E71K20B	Bag9	MICROBURIN	PROX	SMALL	CHERT	NA	NA	NA	NA	NA	ELONGATED		A	ROUNDED	MICROBURIN	NO	NA	NA	3	UNIDIR	PARALLEL	PLAIN	NO	6.9	1.6	Very_SALIENT		NO	RIGHT	MICROBURIN						41			MB_prox
E71K18C	bag31	MICROBURIN	DIST	SMALL	CHERT	NA	NA	NA	NA	NA	ELONGATED		A	ROUNDED	OVERSHOT	NO	CURVED	FLAT	5	BIDIR	CHECKED_PATTERN	ABS	ABS			ABS		ABS	LEFT	MICROBURIN						76			MB_dist
E71K18C	bag31	MICROBURIN	DIST	SMALL	CHERT	NA	NA	NA	NA	NA	ELONGATED		A	ROUNDED	Slightly_HINGED	NO	CONVEX	FLAT	3	UNIDIR	PARALLEL	ABS	ABS			ABS		ABS	LEFTPROX	MICROBURIN						23			MB_dist
E71K18C	bag31	MICROBURIN	DIST	SMALL	CHERT	NA	NA	NA	NA	NA	ELONGATED		C	ROUNDED	FEATHER	NO	Slightly_CURVED	FLAT	4	UNIDIR	PARALLEL	ABS	ABS			ABS		ABS	LEFT	MICROBURIN						81			MB_dist
E71K18C	bag31	MICROBURIN	DIST	SMALL	CHERT	NA	NA	NA	NA	NA	ELONGATED		B	ROUNDED	FEATHER	NO	FLAT	FLAT	2	UNIDIR	SINGLE_ARRAY	ABS	ABS			ABS		ABS	LEFT	MICROBURIN						26			MB_dist
E71K18C	bag31	MICROBURIN	DIST	SMALL	CHERT	NA	NA	NA	NA	NA	ELONGATED		B	ROUNDED	FEATHER	NO	Slightly_CURVED	FLAT	2	UNI LAT	SINGLE_ARRAY	ABS	ABS			ABS		ABS	LEFT	MICROBURIN						53			MB_dist
E71K18C	bag28	MICROBURIN	PROX	SMALL	CHERT	NA	NA	NA	NA	NA	ELONGATED		A	ROUNDED	MICROBURIN	NO	Slightly_CURVED	FLAT	3	UNIDIR	PARALLEL	BRK	NO			DIFFUSED		NO	LEFT	MICROBURIN						35			MB_prox
E71K18C	bag28	MICROBURIN	PROX	SMALL	CHERT	NA	NA	NA	NA	NA	ELONGATED		A	ROUNDED	MICROBURIN	NO	Slightly_CURVED	FLAT	4	BIDIR	CHECKED_PATTERN	BRK	NO			SALIENT		NO	RIGHT	MICROBURIN						66			MB_prox
E71K18C	bag28	MICROBURIN	PROX	SMALL	CHERT	NA	NA	NA	NA	NA	ELONGATED		A	ROUNDED	MICROBURIN	NO	Slightly_CURVED	FLAT	3	UNIDIR	Y	CRUSHED	NO	2.1	1.4	SALIENT		NO	LEFT	MICROBURIN						82			MB_prox
E71K18C	bag28	MICROBURIN	PROX	SMALL	CHERT	NA	NA	NA	NA	NA	ELONGATED		A	ROUNDED	MICROBURIN	NO	CURVED	FLAT	3	UNIDIR	FISH_BONES	FAC	NO	10.1	2.7	SALIENT		NO	LEFT	MICROBURIN						78			MB_prox
E71K18C	bag28	MICROBURIN	PROX	SMALL	CHERT	NA	NA	NA	NA	NA	ELONGATED		A	ROUNDED	MICROBURIN	NO	Slightly_CURVED	FLAT	3	UNIDIR	PARALLEL	FAC	NO	8.2	2.6	SALIENT		NO	RIGHT	MICROBURIN						38			MB_prox
E71K18C	bag28	MICROBURIN	PROX	SMALL	CHERT	NA	NA	NA	NA	NA	ELONGATED		A	ROUNDED	MICROBURIN	NO	NA	NA	4	UNIDIR	PARALLEL	LINEAR/PUNCT	NO			SALIENT		NO	RIGHT	MICROBURIN						54			MB_prox
E71K18C	bag28	MICROBURIN	PROX	SMALL	CHERT	NA	NA	NA	NA	NA	ELONGATED		A	ROUNDED	MICROBURIN	NO	NA	NA	3	UNIDIR	PARALLEL	PLAIN	NO	5.8	2.5	SALIENT		NO	LEFT	MICROBURIN						76			MB_prox
E71K18C	bag28	MICROBURIN	PROX	SMALL	CHERT	NA	NA	NA	NA	NA	ELONGATED		A	ROUNDED	MICROBURIN	NO	Slightly_CURVED	FLAT	3	UNIDIR	Y	PLAIN	NO	3	1.6	SALIENT		NO	LEFT	MICROBURIN						74			MB_prox
E71K18C	bag25	Piquant-triedre	PROX	SMALL	CHERT	NA	NA	NA	NA	NA	ELONGATED		A	ROUNDED	MICROBURIN	NO	Slightly_CURVED	FLAT	3	UNIDIR	PARALLEL	FAC	NO	7.8	2.3	SALIENT		NO	LEFT	NOTCH						108			PT_prox
E71K18C	bag13	PRIMARY_FLK	COMPLETE	COMPLETE	CHERT	59.2	31	30.4	1.90968	1.01974	ELONGATED		D	ROUNDED	OVERSHOT	NO	NA	NA	4	BIDIR		PLAIN																	DECORT
E71K18C	bag15	PRIMARY_FLK	COMPLETE	COMPLETE	CHERT	51.2	26	6.7	1.96923	3.8806	ELONGATED		E	ROUNDED	FEATHER	NO	NA	NA	0	NA	NA	CORT																	DECORT
E71K18C	bag13	PRIMARY_FLK	COMPLETE	COMPLETE	CHERT	52.3	18.6	6.7	2.81183	2.77612	ELONGATED		B	ROUNDED	FEATHER	NO	NA	NA	5	UNIDIR		PLAIN																	DECORT
E71K18C	bag10	RETOUCHED	COMPLETE	COMPLETE	CHERT	52.1	27.8	8.5	1.8741	3.27059	ELONGATED		D	ROUNDED	FEATHER	NO	CURVED	FLAT	4	UNIDIR	CHECKED_PATTERN	PLAIN	NO	9.7	3.5	Slightly_SALIENT		NO	DIST	CONVEX	DORS	SEMI_ABRUPT		6.1	55-60			BG	DIST ENDSCRAPER	ENDSCRAPER
E71K20B	Bag10	RETOUCHED	COMPLETE	COMPLETE	CHERT	39.3	20.5	4.8	1.91707	4.27083	ELONGATED		A	ROUNDED	HINGED	NO	Slightly_CURVED	FLAT	4	UNIDIR	Y	PLAIN	NO	10.3	3.2	Slightly_SALIENT		NO	LEFTDIST	NOTCH	DORS		10						NOTCH	NOTCH	1
E71K18C	bag10	RETOUCHED	COMPLETE	COMPLETE	CHERT	41	21.3	10	1.92488	2.13	ELONGATED		A	ROUNDED	STEP	NO	Slightly_CURVED	TWISTED	5	UNI LAT	FISH_BONES	PLAIN	NO	9.9	3.6	Slightly_SALIENT		NO	DIST	CONVEX	DORS	SEMI_ABRUPT		9	55-60			BG	DIST ENDSCRAPER	ENDSCRAPER
E71K20B	Bag9	RETOUCHED	COMPLETE	COMPLETE	CHERT	35.6	17.7	3.3	2.0113	5.36364	ELONGATED		D	ROUNDED	STEP	NO	CURVED	FLAT	3	UNIDIR	PARALLEL	PLAIN	NO	3.4	1.5	Slightly_SALIENT		NO	DIST	RECTILINEAR	DORS	BACK	17.4	2.4	80-85	55-60		BG	DIST-BACKED	BACKED	1
E71K18C	bag10	RETOUCHED	COMPLETE	COMPLETE	CHERT	50.6	24.9	13.2	2.03213	1.88636	ELONGATED		B	ROUNDED	OVERSHOT	NO	VERY_CURVED	FLAT	6	UNI LAT	FISH_BONES	FAC	NO	11.3	6.4	SALIENT		NO	DIST	CONVEX	DORS	SEMI_ABRUPT		8.1	50-55			BG	DIST ENDSCRAPER	ENDSCRAPER
E71K20B	Bag10	RETOUCHED	COMPLETE	COMPLETE	CHERT	35.3	16.8	4	2.10119	4.2	ELONGATED		A	ROUNDED	FEATHER	NO	CURVED	FLAT	3	UNIDIR	SINGLE_ARRAY	LINEAR/PUNCT	NO			BRK		SCAL	RIGHTPROX	NOTCH	DORS		5.6						NOTCH	NOTCH	1
E71K20B	bag9	RETOUCHED	COMPLETE	COMPLETE	CHERT	22.75	10.68	3.9	2.13015	2.73846	ELONGATED		A	ROUNDED	HINGED	NO	Slightly_CURVED	FLAT	2	UNIDIR	SINGLE_ARRAY	PLAIN	NULL	7.05	3.64	YES	NO		LEFT_MED	CONC	DORS	DENT	6.61	2.13	0				NOTCH	NOTCH	1	NA	NA	NA	NA	0	0	0
E71K20B	Bag9	RETOUCHED	COMPLETE	COMPLETE	CHERT	26.2	12.1	3.1	2.16529	3.90323	ELONGATED		A	ROUNDED	FEATHER	NO	Slightly_CURVED	FLAT	5	BIDIR	CHECKED_PATTERN	REMOVED	REMOVED			REMOVED		REMOVED	PROX	V	DORS	BACK		2	75-80		55-60		PROX_RET_ELONG	PROX_RET_ELONG	1
E71K20B	Bag9	RETOUCHED	COMPLETE	COMPLETE	CHERT	28.1	12.9	4.6	2.17829	2.80435	ELONGATED		A	ROUNDED	Slightly_OVERSHOT	NO	CURVED	FLAT	5	CENTRIP	RADIATING	PLAIN	NO	4.9	2	Slightly_SALIENT		NO	LEFTPROX	CONVEX	DORS	SEMI_ABRUPT							RET BLADELET	RET ELONG	1
E71K20B	bag9	RETOUCHED	COMPLETE	COMPLETE	CHERT	32.78	14.71	4.58	2.22842	3.21179	ELONGATED		A	ROUNDED	STEP	NO	Slightly_CURVED	FLAT	5	UNIDIR	CHECKED_PATTERN	REMOVED	NULL	0	0	NO	NO		LEFT_TOT	CONV	BOTH	BACK	27.39	3.96	90				ARCH-BACKED	BACKED	1	DORS	PROX	STEP	STRAIGHT	7.25	2.88	70
E71K18C	bag24	RETOUCHED	COMPLETE	COMPLETE	CHERT	14.6	6.4	1.7	2.28125	3.76471	ELONGATED		A	ROUNDED	STEP	NO	FLAT	FLAT	2	UNIDIR	SINGLE_ARRAY	REMOVED	REMOVED			REMOVED		REMOVED	PROX_DIST	RECTILINEAR	DORS	BACK		1.6	85-90	100-105	110-115	BG	TRAPEZE	GEOM
E71K18C	bag30	RETOUCHED	DIST	SMALL	CHERT	31.37	13.73	6.23	2.28478	2.20385	ELONGATED		A	ROUNDED	BRK	NO	Slightly_CURVED	FLAT	3	UNIDIR	PARALLEL	ABS	NULL	3.94	1.44	NO	NO		RIGHT_DIST	CONC	VENTR	DENT	9.19	2.67	0				NOTCH	NOTCH	1	NA	NA	NA	NA	NA	NA	NA
E71K18C	bag25	RETOUCHED	COMPLETE	COMPLETE	CHERT	29.2	12.7	3.1	2.29921	4.09677	ELONGATED		A	ROUNDED	FEATHER	NO	Slightly_CURVED	FLAT	4	UNIDIR	CHECKED_PATTERN	BRK	NO			BRK		SCAL	RIGHT_LEFT	CONVEX	DORS	ACUTE							RET BLADELET	RET ELONG
E71K18C	bag10	RETOUCHED	COMPLETE	COMPLETE	CHERT	57.2	24	14.8	2.38333	1.62162	ELONGATED		B	ROUNDED	OVERSHOT	NO	CURVED	FLAT	10	LAT	CHECKED_PATTERN	REMOVED	REMOVED			REMOVED		REMOVED	PROX	CONVEX	DORS	BACK		14.8	85-90			BG	DIST ENDSCRAPER	ENDSCRAPER
E71K18C	bag10	RETOUCHED	COMPLETE	COMPLETE	CHERT	67.2	27.7	13	2.42599	2.13077	ELONGATED		B	ROUNDED	FEATHER	NO	Slightly_CURVED	FLAT	6	UNI LAT	RADIATING	FAC	NO	12.6	4.1	SALIENT		NO	DIST	CONVEX	DORS	BACK		7	85-90			BG	DIST ENDSCRAPER	ENDSCRAPER
E71K20B	Bag9	RETOUCHED	COMPLETE	COMPLETE	CHERT	21.6	8.6	2.1	2.51163	4.09524	ELONGATED		A	ROUNDED	FEATHER	NO	CURVED	FLAT	3	UNIDIR	INVERTED_Y	REMOVED	REMOVED			SALIENT		NO	RIGHTPROX	CONVEX	DORS	BACK	7.5	2.1	70-75			BD	PROX-BACKED	BACKED	1
E71K20B	Bag10	RETOUCHED	COMPLETE	COMPLETE	CHERT	42.1	16.4	6.4	2.56707	2.5625	ELONGATED		A	ROUNDED	FEATHER	YES	Slightly_CURVED	Slightly_TWISTED	5	UNI LAT	CHECKED_PATTERN	PLAIN	NO	4.7	1.5	Slightly_SALIENT		NO	LEFTDIST	NOTCH	DORS		8						NOTCH	NOTCH	1
E71K18C	bag25	RETOUCHED	COMPLETE	COMPLETE	CHERT	37.5	14	5	2.67857	2.8	ELONGATED		A	ROUNDED	FEATHER	NO	FLAT	FLAT	4	UNI LAT	FISH_BONES	FAC	NO	3.6	2.1	SALIENT		NO	RIGHT_LEFTMES	CONV_RECT	DORS	SEMI_ABRUPT							RET BLADELET	RET ELONG
E71K20B	bag9	RETOUCHED	COMPLETE	COMPLETE	CHERT	30.08	11.04	5.08	2.72464	2.17323	ELONGATED		B	ROUNDED	FEATHER	NO	FLAT	FLAT	3	BIDIR	FISH_BONES	REMOVED	NULL	0	0	NO	NO		RIGHT_PROX	OBL_STRAIGHT	DORS	BACK	18.66	4.26	70	40-45			PROX BACKED	BACKED	1	NA	NA	NA	NA	0	0	0
E71K20B	Bag9	RETOUCHED	COMPLETE	COMPLETE	CHERT	35.7	12.9	2.6	2.76744	4.96154	ELONGATED		A	ROUNDED	STEP	NO	CURVED	FLAT	5	UNIDIR	CHECKED_PATTERN	LINEAR/PUNCT	NO			Slightly_SALIENT		NO	LEFTDIST	RECTILINEAR	DORS	BACK	11.7	2.7	75-80	65-70		BG	DIST-BACKED	BACKED	1
E71K20B	Bag9	RETOUCHED	COMPLETE	COMPLETE	CHERT	26.4	9.5	3.4	2.77895	2.79412	ELONGATED		A	ROUNDED	FEATHER	NO	Slightly_CURVED	FLAT	3	UNI OPP	INVERTED_Y	REMOVED	REMOVED			REMOVED		REMOVED	PROX	U	DORS	BACK							PROX_RET_ELONG	PROX_RET_ELONG	1
E71K18C	bag10	RETOUCHED	COMPLETE	COMPLETE	CHERT	57.7	20.7	10.5	2.78744	1.97143	ELONGATED		A	ROUNDED	Slightly_OVERSHOT	NO	Slightly_CURVED	FLAT	6	UNIDIR	Y	FAC	NO	14.5	5.7	DEFORMED		NO	DIST	CONVEX	DORS	SEMI_ABRUPT		9.5	70-75			BG	DIST ENDSCRAPER	ENDSCRAPER
E71K20B	bag9	RETOUCHED	COMPLETE	COMPLETE	CHERT	27.44	9.76	2.78	2.81148	3.51079	ELONGATED		A	ROUNDED	FEATHER	NO	CURVED	FLAT	5	BIDIR	CHECKED_PATTERN	REMOVED	NULL	0	0	NO	NO		LEFT_PROX	OBL_STRAIGHT	DORS	FINE	10.23	1.43					PROX_RET_ELONG	PROX_RET_ELONG	2	DORS	RIGHT_PROX	FINE	OBL_STRAIGHT	9.59	1.09	0
E71K20B	Bag10	RETOUCHED	COMPLETE	COMPLETE	CHERT	60.5	20.8	7.3	2.90865	2.84932	ELONGATED		A	ROUNDED	FEATHER	NO	Slightly_CURVED	FLAT	10	BIDIR	CHECKED_PATTERN	REMOVED	REMOVED			REMOVED		REMOVED	RIGHTPROX	V	DORS	BACK		3.7	85-90		65-70		PROX_RET_ELONG	PROX_RET_ELONG	2	DORS	LEFT_PROX	BACK
E71K20B	Bag9	RETOUCHED	COMPLETE	COMPLETE	CHERT	50.4	17.2	5.5	2.93023	3.12727	ELONGATED		A	ROUNDED	FEATHER	NO	CURVED	FLAT	8	UNI LAT	CHECKED_PATTERN	PLAIN	NO	7.5	3.9	SALIENT		NO	RIGHTPROX	CONC	DORS	BACK		2.8	75-80				PROX_RET_ELONG	PROX_RET_ELONG	2	DORS	LEFT_PROX	BACK
E71K18C	bag25	RETOUCHED	COMPLETE	COMPLETE	CHERT	29.1	9.5	3.5	3.06316	2.71429	ELONGATED		A	ROUNDED	FEATHER	NO	CURVED	FLAT	4	UNIDIR	FISH_BONES	BRK	NO			Slightly_SALIENT		NO	LEFT	CONVEX	DORS	SEMI_ABRUPT		4	60-65				BACKED BLADE	BACKED
E71K20B	Bag9	RETOUCHED	COMPLETE	COMPLETE	CHERT	45.1	14.3	6.1	3.15385	2.34426	ELONGATED		D	ROUNDED	OVERSHOT	NO	VERY_CURVED	FLAT	2	UNIDIR	SINGLE_ARRAY	PLAIN	NO	5.7	3.5	SALIENT		NO	LEFTPROX	CONVEX	DORS	SEMI_ABRUPT							RET BLADELET	RET ELONG	1
E71K20B	Bag9	RETOUCHED	DIST	SMALL	CHERT	NA	NA	NA	NA	NA	ELONGATED		A	ROUNDED	STEP	NO	Slightly_CURVED	FLAT	4	UNIDIR	PARALLEL	ABS	ABS			ABS		ABS	DIST	CONVEX	DORS	BACK	21.2	3.7	75-80	70-75		BG	DIST-BACKED	BACKED	1
E71K20B	Bag9	RETOUCHED	DIST	ALMOST_COMPLETE	CHERT	NA	NA	NA	NA	NA	ELONGATED		A	ROUNDED	FEATHER	NO	CURVED	FLAT	6	BIDIR	CHECKED_PATTERN	ABS	ABS			ABS		ABS	LEFTDIST	CONC	DORS	BACK	12.3	2.9	75-80	NA		BG	DIST-BACKED	BACKED	1
E71K20B	Bag10	RETOUCHED	DIST	SMALL	CHERT	NA	NA	NA	NA	NA	ELONGATED		A	ROUNDED	FEATHER	NO	FLAT	FLAT	4	UNIDIR	PARALLEL	ABS	ABS			ABS		ABS	LEFTDIST	NOTCH	DORS		13.7						NOTCH	NOTCH	1
E71K20B	Bag10	RETOUCHED	DIST	ALMOST_COMPLETE	CHERT	NA	NA	NA	NA	NA	ELONGATED		B	ROUNDED	Slightly_OVERSHOT	NO	Slightly_CURVED	FLAT	3	UNIDIR	Y	ABS	ABS			ABS		ABS	LEFTMES	NOTCH	DORS		6.1						NOTCH	NOTCH	1
E71K20B	Bag10	RETOUCHED	PROX	SMALL	CHERT	NA	NA	NA	NA	NA	ELONGATED		A	ROUNDED	BRK	NO	Slightly_CURVED	FLAT	3	UNIDIR	FISH_BONES	PLAIN	NO	3.1	1.7	SALIENT		NO	RIGHTPROX	NOTCH	DORS		8						NOTCH	NOTCH	1
E71K20B	Bag10	RETOUCHED	PROX	SMALL	CHERT	NA	NA	NA	NA	NA	ELONGATED		A	ROUNDED	BRK	NO	Slightly_CURVED	FLAT	4	UNIDIR	PARALLEL	PLAIN	NO	4.7	1.6	SALIENT		NO	RIGHTPROX	NOTCH	DORS		8.8						NOTCH	NOTCH	1
E71K20B	Bag9	RETOUCHED	PROX	ALMOST_COMPLETE	CHERT	NA	NA	NA	NA	NA	ELONGATED		A	ROUNDED	BRK	NO	VERY_CURVED	FLAT	3	UNIDIR	CHECKED_PATTERN	PLAIN	NO	7.5	2.8	SALIENT		NO	RIGHTPROX	CONVEX	DORS	BACK		2.6	80-85				PROX_RET_ELONG	PROX_RET_ELONG	2	DORS	LEFT_PROX	BACK
E71K20B	Bag9	RETOUCHED	PROX	SMALL	CHERT	NA	NA	NA	NA	NA	ELONGATED		A	ROUNDED	BRK	NO	NA	NA	7	UNIDIR	CHECKED_PATTERN	PLAIN	NO	10.5	3	SALIENT		NO	RIGHTPROX	CONC	DORS	BACK		2.3	80-85				PROX_RET_ELONG	PROX_RET_ELONG	2	DORS	LEFT_PROX	BACK
E71K20B	Bag10	RETOUCHED	PROX	SMALL	CHERT	NA	NA	NA	NA	NA	ELONGATED		A	ROUNDED	BRK	NO	FLAT	FLAT	3	BIDIR	INVERTED_Y	REMOVED	REMOVED			REMOVED		REMOVED	PROX	RECTILINEAR	DORS	BACK	15	4	75-80	55-60		BD	PROX-BACKED	BACKED	1
E71K20B	Bag9	RETOUCHED	PROX	SMALL	CHERT	NA	NA	NA	NA	NA	ELONGATED		A	ROUNDED	BRK	NO	CURVED	FLAT	4	UNIDIR	FISH_BONES	PLAIN	YES	4.2	1.4	SALIENT		NO	LEFTPROX	CONVEX	DORS	SEMI_ABRUPT							RET BLADELET	RET ELONG	1
E71K18C	bag25	RETOUCHED	DIST	ALMOST_COMPLETE	CHERT	NA	NA	NA	NA	NA	ELONGATED		A	ROUNDED	FEATHER	NO	FLAT	FLAT	4	BIDIR	FISH_BONES	ABS	ABS			ABS		ABS	LEFTPROX	CONVEX	DORS	BACK		3.8	80-85				BACKED BLADE	BACKED
E71K18C	bag29	RETOUCHED	COMPLETE	COMPLETE	CHERT	15.4	10.3	2.7	1.49515	3.81481	ELONGATED		A	DIV_ROUNDED	FEATHER	NO	Slightly_CURVED	FLAT	3	UNIDIR	PARALLEL	REMOVED	REMOVED			REMOVED		REMOVED	PROX	RECTILINEAR	DORS	BACK		2.7	85-90		70-75	BG	OBLIQUE_PROX_TRUNC	TRUNC
E71K18C	bag29	RETOUCHED	COMPLETE	COMPLETE	CHERT	17	10	2.6	1.7	3.84615	ELONGATED		A	DIV_ROUNDED	FEATHER	NO	FLAT	FLAT	4	UNI OPP	INVERTED_Y	REMOVED	REMOVED			REMOVED		REMOVED	PROX_LEFTDIST	RECTILINEAR	DORS	BACK		2.5	75-80		50-55	BD	OBLIQUE_PROX_TRUNC_RET	TRUNC
E71K18C	bag25	RETOUCHED	COMPLETE	COMPLETE	CHERT	18.3	9.8	1.7	1.86735	5.76471	ELONGATED		A	DIV_ROUNDED	STEP	NO	Slightly_CURVED	FLAT	3	UNIDIR	PARALLEL	LINEAR/PUNCT	NO			Slightly_SALIENT		NO	LEFT_DIST	RECTILINEAR	DORS	BACK		1.9	75-80	120-125	/	BG	DIST_TRUNC	TRUNC
E71K18C	bag29	RETOUCHED	COMPLETE	COMPLETE	CHERT	23	11.9	2.2	1.93277	5.40909	ELONGATED		A	DIV_ROUNDED	FEATHER	NO	Slightly_CURVED	FLAT	4	BIDIR	PARALLEL	REMOVED	REMOVED			Slightly_SALIENT		YES	PROX_LEFTDIST	RECTILINEAR	DORS	SEMI_ABRUPT		2.5	75-80	casse	65-70	BG	OBLIQUE_PROX_TRUNC_POINT	TRUNC
E71K18C	bag29	RETOUCHED	COMPLETE	COMPLETE	CHERT	19.1	9.8	2.4	1.94898	4.08333	ELONGATED		A	DIV_ROUNDED	FEATHER	NO	Slightly_CURVED	FLAT	3	UNIDIR	SINGLE_ARRAY	REMOVED	REMOVED			REMOVED		REMOVED	PROX	RECTILINEAR	DORS	SEMI_ABRUPT		2.7	55-60		65-70	BG	OBLIQUE_PROX_TRUNC	TRUNC
E71K18C	bag29	RETOUCHED	COMPLETE	COMPLETE	CHERT	21.1	10.7	3.1	1.97196	3.45161	ELONGATED		A	DIV_ROUNDED	FEATHER	NO	Slightly_CURVED	FLAT	2	BIDIR	SINGLE_ARRAY	REMOVED	REMOVED			REMOVED		REMOVED	PROX	RECTILINEAR	DORS	BACK		2.8	80-85		60-65	BG_BD	DBLE_PROX_TRUNC	TRUNC
E71K18C	bag29	RETOUCHED	COMPLETE	COMPLETE	CHERT	23.4	11.7	2.2	2	5.31818	ELONGATED		A	DIV_ROUNDED	FEATHER	NO	VERY_CURVED	FLAT	5	UNIDIR	CHECKED_PATTERN	REMOVED	REMOVED			REMOVED		REMOVED	PROX	RECTILINEAR	DORS	BACK		2.5	75-80		casse	BG_BD	DBLE_PROX_TRUNC	TRUNC
E71K18C	bag29	RETOUCHED	COMPLETE	COMPLETE	CHERT	22.7	10.9	3.4	2.08257	3.20588	ELONGATED		A	DIV_ROUNDED	FEATHER	NO	FLAT	FLAT	3	OPPOS	PARALLEL	REMOVED	REMOVED			REMOVED		REMOVED	PROX	RECTILINEAR	DORS	BACK		3.5	75-80		60-65	BG_BD	DBLE_PROX_TRUNC	TRUNC
E71K18C	bag29	RETOUCHED	COMPLETE	COMPLETE	CHERT	20	9.5	1.9	2.10526	5	ELONGATED		A	DIV_ROUNDED	FEATHER	NO	FLAT	FLAT	4	BIDIR	CHECKED_PATTERN	REMOVED	REMOVED			REMOVED		REMOVED	PROX	RECTILINEAR	DORS	BACK		1.8			50-55	BG	OBLIQUE_PROX_TRUNC	TRUNC
E71K18C	bag29	RETOUCHED	COMPLETE	COMPLETE	CHERT	17.4	8.2	2.1	2.12195	3.90476	ELONGATED		A	DIV_ROUNDED	FEATHER	NO	Slightly_CURVED	FLAT	3	UNIDIR	Y	REMOVED	REMOVED			REMOVED		REMOVED	PROX	RECTILINEAR	DORS	BACK		2.1	75-80		50-55	BG	OBLIQUE_PROX_TRUNC	TRUNC
E71K20B	Bag10	RETOUCHED	COMPLETE	COMPLETE	CHERT	29.6	13.9	5.2	2.1295	2.67308	ELONGATED		A	DIV_ROUNDED	STEP	NO	Slightly_CURVED	FLAT	3	UNIDIR	Y	PLAIN	NO	8	1.6	DIFFUSED		NO	DIST	CONC	DORS	BACK	11.7	2.2	75-80	45-50		BG	DIST-BACKED	BACKED	1
E71K18C	bag29	RETOUCHED	COMPLETE	COMPLETE	CHERT	24.8	11.6	2.7	2.13793	4.2963	ELONGATED		A	DIV_ROUNDED	FEATHER	NO	FLAT	FLAT	5	CENTRIP	FISH_BONES	REMOVED	REMOVED			REMOVED		REMOVED	PROX_LEFTDIST	RECTILINEAR	DORS	SEMI_ABRUPT		2.7	65-70		casse	BG	OBLIQUE_PROX_TRUNC_RET	TRUNC
E71K18C	bag29	RETOUCHED	COMPLETE	COMPLETE	CHERT	25.1	11.6	2.8	2.16379	4.14286	ELONGATED		A	DIV_ROUNDED	FEATHER	NO	FLAT	FLAT	3	UNIDIR	PARALLEL	REMOVED	REMOVED			REMOVED		REMOVED	PROX_LEFTDIST	RECTILINEAR	DORS	SEMI_ABRUPT		2.6	65-70	60-65	casse	BG	OBLIQUE_PROX_TRUNC_POINT	TRUNC
E71K18C	bag29	RETOUCHED	COMPLETE	COMPLETE	CHERT	25.8	11.7	2.4	2.20513	4.875	ELONGATED		A	DIV_ROUNDED	FEATHER	NO	FLAT	FLAT	3	UNIDIR	INVERTED_Y	REMOVED	REMOVED			REMOVED		REMOVED	PROX_DIST	RECTILINEAR	DORS	SEMI_ABRUPT		2.5	65-70	60-65	65-70	BG	OBLIQUE_PROX_TRUNC_POINT	TRUNC
E71K20B	Bag10	RETOUCHED	COMPLETE	COMPLETE	CHERT	40.9	18.3	4.8	2.23497	3.8125	ELONGATED		A	DIV_ROUNDED	STEP	NO	Slightly_CURVED	FLAT	6	UNIDIR	FISH_BONES	BRK	BRK			SALIENT		NO	DIST	RECTILINEAR	DORS	BACK	18.9	4.7	75-80	45-50		BG	DIST-BACKED	BACKED	1
E71K18C	bag29	RETOUCHED	COMPLETE	COMPLETE	CHERT	18.6	7.9	2.5	2.35443	3.16	ELONGATED		A	DIV_ROUNDED	FEATHER	NO	FLAT	FLAT	4	UNIDIR	INVERTED_Y	REMOVED	REMOVED			REMOVED		REMOVED	PROX_LEFTDIST	RECTILINEAR	DORS	BACK		2.5	75-80	65-70	65-70	BG	OBLIQUE_PROX_TRUNC_POINT	TRUNC
E71K18C	bag29	RETOUCHED	COMPLETE	COMPLETE	CHERT	23.1	9.8	3.4	2.35714	2.88235	ELONGATED		A	DIV_ROUNDED	FEATHER	NO	FLAT	FLAT	5	UNIDIR	FISH_BONES	REMOVED	REMOVED			REMOVED		REMOVED	PROX	RECTILINEAR	DORS	BACK		2.9	85-90		50-55	BG	OBLIQUE_PROX_TRUNC	TRUNC
E71K20B	Bag10	RETOUCHED	COMPLETE	COMPLETE	CHERT	50.5	20.9	6	2.41627	3.48333	ELONGATED		A	DIV_ROUNDED	STEP	NO	CURVED	FLAT	10	UNIDIR	Y	PLAIN	NO	6.5	2.2	SALIENT		NO	DIST	CONC	DORS	BACK	27.2	4.2	85-90	45-50		BG	DIST-BACKED	BACKED	1
E71K20B	Bag10	RETOUCHED	COMPLETE	COMPLETE	CHERT	42.4	17.4	3.9	2.43678	4.46154	ELONGATED		A	DIV_ROUNDED	STEP	NO	Slightly_CURVED	FLAT	5	UNIDIR	FISH_BONES	CORT	NO			SALIENT		NO	DIST	CONC	DORS	BACK	20.2	3.5	80-85	50-55		BG	DIST-BACKED	BACKED	1
E71K20B	Bag10	RETOUCHED	COMPLETE	COMPLETE	CHERT	27	11	3.9	2.45455	2.82051	ELONGATED		A	DIV_ROUNDED	STEP	NO	Slightly_CURVED	FLAT	6	UNIDIR	CHECKED_PATTERN	BRK	BRK			DIFFUSED		NO	DIST	RECTILINEAR	DORS	BACK	9.6	3.8	80-85	45-50		BG	DIST-BACKED	BACKED	1
E71K18C	bag29	RETOUCHED	COMPLETE	COMPLETE	CHERT	37.1	15.1	4.8	2.45695	3.14583	ELONGATED		A	DIV_ROUNDED	FEATHER	NO	SINUOUS	FLAT	4	BIDIR	Y	REMOVED	REMOVED			REMOVED		REMOVED	PROX	RECTILINEAR	DORS	BACK		4.8	80-85		45-50	BG	OBLIQUE_PROX_TRUNC	TRUNC
E71K20B	Bag9	RETOUCHED	COMPLETE	COMPLETE	CHERT	24.8	9.8	2.2	2.53061	4.45455	ELONGATED		A	DIV_ROUNDED	STEP	NO	Slightly_CURVED	FLAT	4	UNIDIR	PARALLEL	PLAIN	NO	4.3	1.6	Slightly_SALIENT		NO	LEFTDIST	RECTILINEAR	DORS	BACK	11.6	2.3	70-75	50-55		BG	DIST-BACKED	BACKED	1
E71K20B	Bag10	RETOUCHED	COMPLETE	COMPLETE	CHERT	38.9	15	4.2	2.59333	3.57143	ELONGATED		A	DIV_ROUNDED	STEP	NO	CURVED	FLAT	4	UNIDIR	Y	PLAIN	YES	5.9	2.2	SALIENT		NO	DIST	CONC	DORS	BACK	18.5	3.5	85-90	40-45		BG	DIST-BACKED	BACKED	1
E71K18C	bag29	RETOUCHED	COMPLETE	COMPLETE	CHERT	23.1	8.9	2.6	2.59551	3.42308	ELONGATED		A	DIV_ROUNDED	FEATHER	NO	Slightly_CURVED	FLAT	3	UNIDIR	SINGLE_ARRAY	REMOVED	REMOVED			REMOVED		REMOVED	PROX_LEFT	RECTILINEAR	DORS	BACK		2.6	75-80		casse	BG	OBLIQUE_PROX_TRUNC_RET	TRUNC
E71K18C	bag29	RETOUCHED	COMPLETE	COMPLETE	CHERT	19.6	7.3	2.8	2.68493	2.60714	ELONGATED		A	DIV_ROUNDED	FEATHER	NO	Slightly_CURVED	FLAT	2	UNIDIR	SINGLE_ARRAY	REMOVED	REMOVED			REMOVED		REMOVED	PROX	RECTILINEAR	DORS	BACK		2.8	75-80		55-60	BG_BD	DBLE_PROX_TRUNC	TRUNC
E71K20B	Bag10	RETOUCHED	COMPLETE	COMPLETE	CHERT	25	9.3	2.3	2.68817	4.04348	ELONGATED		A	DIV_ROUNDED	STEP	NO	CURVED	FLAT	4	UNIDIR	PARALLEL	LINEAR/PUNCT	NO			SALIENT		NO	DIST	CONC	DORS	BACK	8.7	2.3	70-75	55-60		BG	DIST-BACKED	BACKED	1
E71K18C	bag24	RETOUCHED	COMPLETE	COMPLETE	CHERT	28	10.4	3.4	2.69231	3.05882	ELONGATED		A	DIV_ROUNDED	STEP	NO	Slightly_CURVED	Slightly_TWISTED	3	UNIDIR	PARALLEL	PLAIN	NO	4.4	2.8	SALIENT		NO	LEFTDIST	CONVEX	DORS	BACK				45-50			CURVED_BACKED_PIECE	BACKED
E71K20B	Bag10	RETOUCHED	COMPLETE	COMPLETE	CHERT	34.2	12.7	4	2.69291	3.175	ELONGATED		A	DIV_ROUNDED	STEP	NO	FLAT	FLAT	4	UNIDIR	PARALLEL	REMOVED	REMOVED			REMOVED		REMOVED	RIGHT	CONVEX	DORS	BACK		3.6	80-85	60-65	40-45		ARCH-BACKED	BACKED	1
E71K20B	Bag10	RETOUCHED	COMPLETE	COMPLETE	CHERT	37.7	13.8	3.7	2.73188	3.72973	ELONGATED		A	DIV_ROUNDED	FEATHER	NO	CURVED	FLAT	4	UNIDIR	PARALLEL	REMOVED	REMOVED			REMOVED		REMOVED	LEFT	CONVEX	DORS	BACK		3.6	70-75	45-50	/		ARCH-BACKED	BACKED	2	DORS	RIGHT_PROX	BACK
E71K20B	Bag10	RETOUCHED	COMPLETE	COMPLETE	CHERT	26.8	9.7	2.9	2.76289	3.34483	ELONGATED		A	DIV_ROUNDED	FEATHER	NO	CURVED	FLAT	4	UNIDIR	Y	REMOVED	REMOVED			REMOVED		REMOVED	LEFT	CONVEX	DORS	BACK		2	75-80	40-45	65-70		ARCH-BACKED	BACKED	2	DORS	RIGHT_PROX	BACK
E71K20B	Bag10	RETOUCHED	COMPLETE	COMPLETE	CHERT	47.2	17	5	2.77647	3.4	ELONGATED		B	DIV_ROUNDED	FEATHER	NO	Slightly_CURVED	FLAT	4	CENTRIP	CHECKED_PATTERN	REMOVED	REMOVED			REMOVED		REMOVED	RIGHTPROX	CONVEX	DORS	BACK	10.9	4.9	80-85		/		PROX_RET_ELONG	PROX_RET_ELONG	2	DORS	LEFT_PROX	BACK
E71K18C	bag24	RETOUCHED	COMPLETE	COMPLETE	CHERT	35.1	12.4	4.7	2.83065	2.6383	ELONGATED		A	DIV_ROUNDED	FEATHER	NO	FLAT	FLAT	3	UNIDIR	Y	REMOVED	REMOVED			REMOVED		REMOVED	LEFTPROX	CONVEX	DORS	BACK							CURVED_BACKED_PIECE	BACKED
E71K20B	Bag9	RETOUCHED	COMPLETE	COMPLETE	CHERT	30.6	10.7	3	2.85981	3.56667	ELONGATED		D	DIV_ROUNDED	FEATHER	NO	FLAT	FLAT	3	UNIDIR	PARALLEL	REMOVED	REMOVED			REMOVED		REMOVED	RIGHT	CONVEX	DORS	BACK		3	80-85		35-40		ARCH-BACKED	BACKED	1
E71K20B	Bag9	RETOUCHED	COMPLETE	COMPLETE	CHERT	26.1	9.1	4.5	2.86813	2.02222	ELONGATED		A	DIV_ROUNDED	STEP	NO	CURVED	FLAT	3	UNIDIR	PARALLEL	LINEAR/PUNCT	NO			Slightly_SALIENT		NO	LEFTDIST	CONVEX	DORS	BACK	14.7	3.4	85-90	45-50		BG	DIST-BACKED	BACKED	1
E71K18C	bag24	RETOUCHED	COMPLETE	COMPLETE	CHERT	30.5	10.6	4	2.87736	2.65	ELONGATED		A	DIV_ROUNDED	FEATHER	NO	Slightly_CURVED	FLAT	3	UNIDIR	Y	PLAIN	NO	5.2	1.5	SALIENT		NO	RIGHTDIST_LEFTPROX	CONVEX	DORS	BACK				60-65			CURVED_BACKED_PIECE	BACKED
E71K20B	Bag9	RETOUCHED	COMPLETE	COMPLETE	CHERT	44.1	15.3	4.7	2.88235	3.25532	ELONGATED		A	DIV_ROUNDED	STEP	NO	CURVED	FLAT	4	UNIDIR	PARALLEL	PLAIN	YES	5.5	1.9	DIFFUSED		NO	LEFTDIST	CONVEX	DORS	BACK	22.1	4.6	75-80	55-60		BG	DIST-BACKED	BACKED	1
E71K18C	bag29	RETOUCHED	COMPLETE	COMPLETE	CHERT	37.1	12.6	5.5	2.94444	2.29091	ELONGATED		A	DIV_ROUNDED	FEATHER	NO	FLAT	FLAT	5	CENTRIP	CHECKED_PATTERN	REMOVED	REMOVED			REMOVED		REMOVED	PROX	RECTILINEAR	DORS	BACK		5.6	75-80		35-40	BG	OBLIQUE_PROX_TRUNC	TRUNC
E71K20B	Bag10	RETOUCHED	COMPLETE	COMPLETE	CHERT	25.7	8.7	2.4	2.95402	3.625	ELONGATED		A	DIV_ROUNDED	FEATHER	NO	FLAT	FLAT	5	UNIDIR	PARALLEL	REMOVED	REMOVED			REMOVED		REMOVED	PROX	CONVEX	DORS	BACK	9.9	2.3	75-80	60-65		BD	PROX-BACKED	BACKED	1
E71K20B	Bag10	RETOUCHED	COMPLETE	COMPLETE	CHERT	28.4	9.6	3	2.95833	3.2	ELONGATED		C	DIV_ROUNDED	STEP	NO	CURVED	FLAT	2	UNIDIR	FISH_BONES	PLAIN	NO	3.4	1.5	SALIENT		NO	DIST	CONC	DORS	BACK	11	2.4	80-85	40-45		BG	DIST-BACKED	BACKED	1
E71K18C	bag24	RETOUCHED	COMPLETE	COMPLETE	CHERT	32.9	10.8	3	3.0463	3.6	ELONGATED		A	DIV_ROUNDED	BRK	NO	Slightly_CURVED	FLAT	3	UNIDIR	Y	LINEAR/PUNCT	NO			SALIENT		NO	RIGHTDIST_LEFTPROX	CONVEX	DORS	BACK				fract			CURVED_BACKED_PIECE	BACKED
E71K18C	bag24	RETOUCHED	COMPLETE	COMPLETE	CHERT	31.6	10.1	3.7	3.12871	2.72973	ELONGATED		A	DIV_ROUNDED	FEATHER	NO	FLAT	FLAT	2	UNIDIR	SINGLE_ARRAY	REMOVED	REMOVED			REMOVED		REMOVED	RIGHTDIST_LEFTPROX	CONVEX	DORS	BACK				45-50			CURVED_BACKED_PIECE	BACKED
E71K20B	Bag10	RETOUCHED	COMPLETE	COMPLETE	CHERT	41.6	13	4.6	3.2	2.82609	ELONGATED		C	DIV_ROUNDED	FEATHER	NO	CURVED	FLAT	2	UNIDIR	SINGLE_ARRAY	REMOVED	REMOVED			REMOVED		REMOVED	PROX	RECTILINEAR	DORS	BACK	12.5	4.3	75-80	60-65		BD	PROX-BACKED	BACKED	1
E71K18C	bag29	RETOUCHED	COMPLETE	COMPLETE	CHERT	40.5	12.6	3	3.21429	4.2	ELONGATED		A	DIV_ROUNDED	FEATHER	NO	Slightly_CURVED	FLAT	3	BIDIR	Y	REMOVED	REMOVED			REMOVED		REMOVED	PROX	RECTILINEAR	DORS	BACK		2.2	80-85		65-70	BG	OBLIQUE_PROX_TRUNC	TRUNC
E71K20B	Bag10	RETOUCHED	COMPLETE	COMPLETE	CHERT	31.9	9.9	3.7	3.22222	2.67568	ELONGATED		A	DIV_ROUNDED	FEATHER	NO	Slightly_CURVED	FLAT	4	UNIDIR	Y	REMOVED	REMOVED			REMOVED		REMOVED	LEFT	CONVEX	DORS	BACK		1.5	85-90	30-35	60-65		ARCH-BACKED	BACKED	2	DORS	RIGHT_PROX	BACK
E71K18C	bag24	RETOUCHED	COMPLETE	COMPLETE	CHERT	27.3	8.4	3	3.25	2.8	ELONGATED		A	DIV_ROUNDED	FEATHER	NO	FLAT	FLAT	2	OPPOS	SINGLE_ARRAY	REMOVED	REMOVED			REMOVED		REMOVED	RIGHTPROX_LEFTDIST	CONVEX	DORS	BACK				40-45			CURVED_BACKED_PIECE	BACKED
E71K20B	Bag10	RETOUCHED	COMPLETE	COMPLETE	CHERT	28	8.4	2.2	3.33333	3.81818	ELONGATED		A	DIV_ROUNDED	STEP	NO	CURVED	FLAT	3	BIDIR	INVERTED_Y	PLAIN	NO	2.8	1.4	Slightly_SALIENT		NO	DIST	CONC	DORS	BACK	9.5	1.4	80-85	45-50		BG	DIST-BACKED	BACKED	1
E71K18C	bag25	RETOUCHED	COMPLETE	COMPLETE	CHERT	41.7	12.3	3	3.39024	4.1	ELONGATED		A	DIV_ROUNDED	FEATHER	NO	FLAT	FLAT	3	UNIDIR	SINGLE_ARRAY	REMOVED	REMOVED			REMOVED		REMOVED	RIGHTPROX	CONVEX	DORS	BACK		3	75-80		55-60	BD	BACKED BLADE	BACKED
E71K18C	bag24	RETOUCHED	COMPLETE	COMPLETE	CHERT	43	12.4	3.4	3.46774	3.64706	ELONGATED		A	DIV_ROUNDED	STEP	NO	Slightly_CURVED	FLAT	4	UNIDIR	CHECKED_PATTERN	PLAIN	BRK			Slightly_SALIENT		NO	LEFTDIST	CONVEX	DORS	BACK				55-60			CURVED_BACKED_PIECE	BACKED
E71K18C	bag24	RETOUCHED	COMPLETE	COMPLETE	CHERT	20.9	5.8	1.3	3.60345	4.46154	ELONGATED		A	DIV_ROUNDED	FEATHER	NO	Slightly_CURVED	FLAT	3	UNI OPP	INVERTED_Y	REMOVED	REMOVED			REMOVED		REMOVED	LEFTPROX	CONVEX	DORS	BACK							CURVED_BACKED_PIECE	BACKED
E71K20B	Bag9	RETOUCHED	COMPLETE	COMPLETE	CHERT	40.6	11.1	3.6	3.65766	3.08333	ELONGATED		A	DIV_ROUNDED	FEATHER	NO	Slightly_CURVED	FLAT	4	UNIDIR	Y	PLAIN	NO	3.4	0.8	SALIENT		NO	LEFTMESDIST	CONVEX	DORS	BACK	27	2.4	70-75	30-35		BG	DIST-BACKED	BACKED	1
E71K20B	Bag10	RETOUCHED	DIST	SMALL	CHERT	NA	NA	NA	NA	NA	ELONGATED		A	DIV_ROUNDED	STEP	NO	Slightly_CURVED	FLAT	4	UNI OPP	Y	ABS	ABS			ABS		ABS	LEFTDIST	CONC	DORS	BACK	12.5	3.8	85-90	30-35		BG	DIST-BACKED	BACKED	1
E71K20B	Bag10	RETOUCHED	DIST	ALMOST_COMPLETE	CHERT	NA	NA	NA	NA	NA	ELONGATED		A	DIV_ROUNDED	STEP	NO	Slightly_CURVED	FLAT	3	UNIDIR	FISH_BONES	ABS	ABS			ABS		ABS	DIST	CONC	DORS	BACK	11.4	3.4	85-90	35-40		BG	DIST-BACKED	BACKED	1
E71K20B	Bag10	RETOUCHED	DIST	SMALL	CHERT	NA	NA	NA	NA	NA	ELONGATED		A	DIV_ROUNDED	STEP	NO	FLAT	FLAT	6	UNI OPP	CHECKED_PATTERN	ABS	ABS			ABS		ABS	DIST	CONC	DORS	BACK	15.7	3.6	85-90	45-50		BG	DIST-BACKED	BACKED	1
E71K20B	Bag10	RETOUCHED	DIST	SMALL	CHERT	NA	NA	NA	NA	NA	ELONGATED		A	DIV_ROUNDED	STEP	NO	NA	NA	2	UNIDIR	SINGLE_ARRAY	ABS	ABS			ABS		ABS	DIST	CONC	DORS	BACK	10	3.2	75-80	45-50		BG	DIST-BACKED	BACKED	1
E71K20B	Bag10	RETOUCHED	PROX	ALMOST_COMPLETE	CHERT	NA	NA	NA	NA	NA	ELONGATED		A	DIV_ROUNDED	BRK	YES	Slightly_CURVED	FLAT	4	BIDIR	CHECKED_PATTERN	PLAIN	YES	3.5	1.5	Slightly_SALIENT		NO	DIST	CONC	DORS	BACK	>20,2	3.3	80-85	BRK		BG	DIST-BACKED	BACKED	1
E71K18C	bag24	RETOUCHED	DIST	ALMOST_COMPLETE	CHERT	NA	NA	NA	NA	NA	ELONGATED		A	DIV_ROUNDED	FEATHER	NO	Slightly_CURVED	FLAT	3	BIDIR	PARALLEL	ABS	ABS			ABS		ABS	LEFTPROX	CONVEX	DORS	BACK							CURVED_BACKED_PIECE	BACKED
E71K18C	bag24	RETOUCHED	MES	ALMOST_COMPLETE	CHERT	NA	NA	NA	NA	NA	ELONGATED		A	DIV_ROUNDED	BRK	NO	FLAT	FLAT	2	BIDIR	SINGLE_ARRAY	ABS	ABS			ABS		ABS	LEFTPROX	CONVEX	DORS	BACK				fract			CURVED_BACKED_PIECE	BACKED
E71K18C	bag33	RETOUCHED	COMPLETE	COMPLETE	CHERT	21	9.8	2.2	2.14286	4.45455	ELONGATED		A	DEMI LUNE	STEP	NO	FLAT	FLAT	2	UNIDIR	SINGLE_ARRAY	REMOVED	REMOVED			REMOVED		REMOVED	PROX_DIST	CONVEX	DORS	SEMI_ABRUPT		2	60-65	150-155	140-145	BG	TRAPEZE	GEOM
E71K18C	bag29	RETOUCHED	COMPLETE	COMPLETE	CHERT	22.4	9.3	3.1	2.4086	3	ELONGATED		A	DEMI LUNE	FEATHER	NO	Slightly_CURVED	FLAT	2	UNIDIR	PARALLEL	REMOVED	REMOVED			REMOVED		REMOVED	RIGHT	CONVEX	DORS	BACK		2.7	70-75	casse	casse		CURVED BACKED PIECE	BACKED
E71K18C	bag29	RETOUCHED	COMPLETE	COMPLETE	CHERT	32.6	11.5	3.5	2.83478	3.28571	ELONGATED		A	DEMI LUNE	FEATHER	NO	FLAT	FLAT	3	UNIDIR	Y	REMOVED	REMOVED			REMOVED		REMOVED	RIGHT	CONVEX	DORS	SEMI_ABRUPT		2	65-70	casse	45-50		CURVED BACKED PIECE	BACKED
E71K18C	bag25	RETOUCHED	COMPLETE	COMPLETE	CHERT	40.6	14.3	5.3	2.83916	2.69811	ELONGATED		A	DEMI LUNE	BRK	NO	FLAT	FLAT	3	BIDIR	SINGLE_ARRAY	REMOVED	REMOVED			REMOVED		REMOVED	LEFT	CONVEX	DORS	BACK		3.7	75-80	fract	fract		CURVED BACKED PIECE	BACKED
E71K18C	bag33	RETOUCHED	COMPLETE	COMPLETE	CHERT	23.2	8.1	2.4	2.8642	3.375	ELONGATED		A	DEMI LUNE	STEP	NO	FLAT	FLAT	4	BIDIR	PARALLEL	REMOVED	REMOVED			REMOVED		REMOVED	PROX_DIST	CONVEX	DORS	BACK		3.1	80-85	155-160	145-150	BD	TRAPEZE	GEOM
E71K18C	bag29	RETOUCHED	COMPLETE	COMPLETE	CHERT	39.6	13.6	4.4	2.91176	3.09091	ELONGATED		A	DEMI LUNE	FEATHER	NO	FLAT	FLAT	3	UNIDIR	SINGLE_ARRAY	REMOVED	REMOVED			REMOVED		REMOVED	LEFT	CONVEX	DORS	BACK		2.5	75-80	45-50	70-75	prox	CURVED BACKED PIECE	BACKED
E71K18C	bag25	RETOUCHED	COMPLETE	COMPLETE	CHERT	37.5	12.6	6.1	2.97619	2.06557	ELONGATED		A	DEMI LUNE	FEATHER	NO	Slightly_CURVED	Slightly_TWISTED	3	UNIDIR	SINGLE_ARRAY	REMOVED	REMOVED			REMOVED		REMOVED	LEFT	CONVEX	DORS	BACK		3.4	80-85	55-60	fract		CURVED BACKED PIECE	BACKED
E71K18C	bag29	RETOUCHED	COMPLETE	COMPLETE	CHERT	37.1	12.4	4	2.99194	3.1	ELONGATED		A	DEMI LUNE	FEATHER	NO	FLAT	FLAT	3	BIDIR	INVERTED_Y	REMOVED	REMOVED			REMOVED		REMOVED	LEFT	CONVEX	DORS	BACK		3	80-85	casse	75-80		CURVED BACKED PIECE	BACKED
E71K18C	bag29	RETOUCHED	COMPLETE	COMPLETE	CHERT	37.8	12.6	3.5	3	3.6	ELONGATED		A	DEMI LUNE	FEATHER	NO	CURVED	FLAT	6	BIDIR	Y	REMOVED	REMOVED			Slightly_SALIENT		YES	PROX_DIST	RECTILINEAR	DORS	BACK		3.3	75-80	55-60	60-65	BG	OBLIQUE_PROX_TRUNC_POINT	TRUNC
E71K18C	bag29	RETOUCHED	COMPLETE	COMPLETE	CHERT	39.2	12.4	3.8	3.16129	3.26316	ELONGATED		A	DEMI LUNE	FEATHER	NO	Slightly_CURVED	FLAT	3	UNIDIR	CHECKED_PATTERN	REMOVED	REMOVED			REMOVED		REMOVED	PROX_DIST	RECTILINEAR	DORS	SEMI_ABRUPT		3.3	65-70	45-50	45-50	BG	OBLIQUE_PROX_TRUNC_POINT	TRUNC
E71K18C	bag29	RETOUCHED	COMPLETE	COMPLETE	CHERT	15.8	8.9	2.2	1.77528	4.04545	ELONGATED		B	DIV_ROUNDED	FEATHER	NO	Slightly_CURVED	FLAT	3	BIDIR	INVERTED_Y	REMOVED	REMOVED			REMOVED		REMOVED	PROX	RECTILINEAR	DORS	BACK		2.2	80-85		60-65	BG	OBLIQUE_PROX_TRUNC	TRUNC
E71K18C	bag29	RETOUCHED	COMPLETE	COMPLETE	CHERT	18.5	8.6	1.9	2.15116	4.52632	ELONGATED		A	DIV_ROUNDED	FEATHER	NO	Slightly_CURVED	FLAT	4	UNIDIR	PARALLEL	REMOVED	REMOVED			REMOVED		REMOVED	PROX	RECTILINEAR	DORS	SEMI_ABRUPT		1.9	55-60		60-65	BG	OBLIQUE_PROX_TRUNC	TRUNC
E71K18C	bag24	RETOUCHED	COMPLETE	COMPLETE	CHERT	32.9	13.9	4	2.36691	3.475	ELONGATED		A	DIV_ROUNDED	FEATHER	NO	Slightly_CURVED	FLAT	5	BIDIR	RADIATING	REMOVED	REMOVED			REMOVED		REMOVED	LEFTPROX	CONVEX	DORS	BACK							CURVED_BACKED_PIECE	BACKED
E71K18C	bag29	RETOUCHED	COMPLETE	COMPLETE	CHERT	19.5	7.6	2.6	2.56579	2.92308	ELONGATED		A	DIV_ROUNDED	FEATHER	NO	FLAT	FLAT	3	UNIDIR	Y	REMOVED	REMOVED			REMOVED		REMOVED	PROX_RIGHT	RECT_CURVED	DORS	BACK		2.3	75-80		45-50	BD	OBLIQUE_PROX_TRUNC_BACKED	TRUNC
E71K18C	bag29	RETOUCHED	COMPLETE	COMPLETE	CHERT	18.7	10.2	1.9	1.83333	5.36842	ELONGATED		A	DIV_ROUNDED	STEP	NO	FLAT	FLAT	4	UNIDIR	FISH_BONES	REMOVED	REMOVED			REMOVED		REMOVED	PROX_DIST	RECTILINEAR	DORS	BACK		1.9	75-80	60-65	70-75	BG	OBLIQUE_PROX_TRUNC_RET	TRUNC
E71K18C	bag29	RETOUCHED	COMPLETE	COMPLETE	CHERT	23	11.9	3.4	1.93277	3.5	ELONGATED		A	DIV_ROUNDED	STEP	NO	FLAT	FLAT	6	UNIDIR	FISH_BONES	REMOVED	REMOVED			REMOVED		REMOVED	PROX_DIST	RECTILINEAR	DORS	BACK		3.3	80-85	65-70	fract	BG	OBLIQUE_PROX_TRUNC_RET	TRUNC
E71K18C	bag29	RETOUCHED	COMPLETE	COMPLETE	CHERT	20.7	9.1	3.1	2.27473	2.93548	ELONGATED		A	DIV_ROUNDED	STEP	NO	FLAT	FLAT	2	UNIDIR	SINGLE_ARRAY	REMOVED	REMOVED			REMOVED		REMOVED	PROX_DIST	RECT_CONC	DORS	BACK		3.6	75-80	55-60	45-50	BG	OBLIQUE_PROX_TRUNC_RET	TRUNC
E71K18C	bag29	RETOUCHED	COMPLETE	COMPLETE	CHERT	20.2	8.8	2.4	2.29545	3.66667	ELONGATED		A	DEMI LUNE	FEATHER	NO	CURVED	FLAT	3	UNI LAT	Y	REMOVED	REMOVED			Slightly_SALIENT		YES	PROX	CONVEX	DORS	SEMI_ABRUPT		1.7	65-70		arr	BG	PROX_TRUNC	TRUNC
E71K18C	bag29	RETOUCHED	COMPLETE	COMPLETE	CHERT	39.4	15	4.2	2.62667	3.57143	ELONGATED		A	DEMI LUNE	FEATHER	NO	Slightly_CURVED	FLAT	4	UNIDIR	PARALLEL	REMOVED	REMOVED			REMOVED		REMOVED	LEFT	CONVEX	DORS	BACK		3.8	75-80	arr	55-60		CURVED BACKED PIECE	BACKED
E71K18C	bag29	RETOUCHED	COMPLETE	COMPLETE	CHERT	37.3	13.8	3.1	2.7029	4.45161	ELONGATED		A	DEMI LUNE	FEATHER	NO	Slightly_CURVED	FLAT	5	UNIDIR	FISH_BONES	REMOVED	REMOVED			REMOVED		REMOVED	PROX	CONVEX	DORS	SEMI_ABRUPT		3.2	65-70		arr	BG	PROX_TRUNC	TRUNC
E71K18C	bag29	RETOUCHED	COMPLETE	COMPLETE	CHERT	31.7	11.7	4.1	2.7094	2.85366	ELONGATED		A	DEMI LUNE	Slightly_OVERSHOT	NO	CURVED	FLAT	2	UNIDIR	SINGLE_ARRAY	REMOVED	REMOVED			SALIENT		NO	LEFT	CONVEX	DORS	BACK		2.8	75-80	casse	arr		CURVED BACKED PIECE	BACKED
E71K18C	bag25	RETOUCHED	COMPLETE	COMPLETE	CHERT	22.2	7.4	2.5	3	2.96	ELONGATED		A	DEMI LUNE	FEATHER	NO	FLAT	FLAT	3	BIDIR	INVERTED_Y	REMOVED	REMOVED			REMOVED		REMOVED	RIGHT	CONVEX	DORS	SEMI_ABRUPT		2.6	75-80				RET BLADELET	RET ELONG
E71K18C	bag25	RETOUCHED	PROX	ALMOST_COMPLETE	CHERT	NA	NA	NA	NA	NA	ELONGATED		B	DEMI LUNE	BRK	NO	FLAT	FLAT	3	UNIDIR	CHECKED_PATTERN	REMOVED	REMOVED			REMOVED		REMOVED	LEFT	CONVEX	DORS	BACK		5.5	85-90				CURVED BACKED PIECE	BACKED
E71K18C	bag29	RETOUCHED	COMPLETE	COMPLETE	CHERT	21.8	11.4	2.2	1.91228	5.18182	ELONGATED		A	TRIANGLE	FEATHER	NO	FLAT	FLAT	3	UNIDIR	FISH_BONES	REMOVED	REMOVED			REMOVED		REMOVED	PROX_DIST	RECTILINEAR	DORS	SEMI_ABRUPT		1.7	65-70	casse	60-65	BG	DOUBLE_TRUNC	TRUNC
E71K18C	bag33	RETOUCHED	COMPLETE	COMPLETE	CHERT	11.7	6.6	2	1.77273	3.3	ELONGATED		A	TRAPEZE	STEP	NO	FLAT	FLAT	2	UNIDIR	SINGLE_ARRAY	REMOVED	REMOVED			REMOVED		REMOVED	PROX_DIST	RECTILINEAR	DORS	BACK		2.1	70-75	105-110	135-140	BD	TRAPEZE	GEOM
E71K18C	bag25	RETOUCHED	COMPLETE	COMPLETE	CHERT	25.2	13.2	2.7	1.90909	4.88889	ELONGATED		A	TRAPEZE	STEP	NO	Slightly_CURVED	FLAT	4	UNIDIR	PARALLEL	REMOVED	REMOVED			REMOVED		REMOVED	PROX_DIST	CONC_RECT	DORS	SEMI_ABRUPT		2.4	60-65	135-140	115-120	BD	TRAPEZE	GEOM
E71K18C	bag24	RETOUCHED	COMPLETE	COMPLETE	CHERT	23.4	11.7	2.3	2	5.08696	ELONGATED		A	TRAPEZE	STEP	NO	FLAT	FLAT	4	UNI LAT	RADIATING	REMOVED	REMOVED			REMOVED		REMOVED	PROX_DIST	RECTILINEAR	DORS	BACK		2.1	75-80	140-145	130-135	BG	TRAPEZE	GEOM
E71K18C	bag24	RETOUCHED	COMPLETE	COMPLETE	CHERT	19.2	9.6	2.1	2	4.57143	ELONGATED		A	TRAPEZE	STEP	NO	FLAT	FLAT	2	BIDIR	SINGLE_ARRAY	REMOVED	REMOVED			REMOVED		REMOVED	PROX_DIST	RECTILINEAR	DORS	BACK		2.1	75-80	120-125	150-155	BG	TRAPEZE	GEOM
E71K18C	bag33	RETOUCHED	COMPLETE	COMPLETE	CHERT	19.6	9.7	2.9	2.02062	3.34483	ELONGATED		A	TRAPEZE	STEP	NO	FLAT	FLAT	3	BIDIR	PARALLEL	REMOVED	REMOVED			REMOVED		REMOVED	PROX_DIST	RECT_CONC	DORS	BACK		3	80-85	110-115	140-145	BD	TRAPEZE	GEOM
E71K18C	bag24	RETOUCHED	COMPLETE	COMPLETE	CHERT	19.8	9.7	2.6	2.04124	3.73077	ELONGATED		A	TRAPEZE	STEP	NO	FLAT	FLAT	3	UNIDIR	Y	REMOVED	REMOVED			REMOVED		REMOVED	PROX_DIST	RECTILINEAR	DORS	BACK		2	75-80	130-135	120-125	BG	TRAPEZE	GEOM
E71K18C	bag24	RETOUCHED	COMPLETE	COMPLETE	CHERT	22.7	11	2.8	2.06364	3.92857	ELONGATED		A	TRAPEZE	STEP	NO	FLAT	FLAT	5	UNIDIR	CHECKED_PATTERN	REMOVED	REMOVED			REMOVED		REMOVED	PROX_DIST	RECTILINEAR	DORS	SEMI_ABRUPT		3.2	70-75	130-135	120-125	BD	TRAPEZE	GEOM
E71K18C	bag25	RETOUCHED	COMPLETE	COMPLETE	CHERT	21.2	10.1	2.3	2.09901	4.3913	ELONGATED		A	TRAPEZE	STEP	NO	FLAT	FLAT	4	UNIDIR	PARALLEL	REMOVED	REMOVED			REMOVED		REMOVED	PROX_DIST	RECT_CONC	DORS	BACK		2.1	75-80	125-130	115-120	BG	TRAPEZE	GEOM
E71K18C	bag24	RETOUCHED	COMPLETE	COMPLETE	CHERT	20.7	9.5	2.4	2.17895	3.95833	ELONGATED		A	TRAPEZE	STEP	NO	FLAT	FLAT	4	UNIDIR	PARALLEL	REMOVED	REMOVED			REMOVED		REMOVED	PROX_DIST	RECTILINEAR	DORS	SEMI_ABRUPT		2.5	70-75	125-130	125-130	BG	TRAPEZE	GEOM
E71K18C	bag24	RETOUCHED	COMPLETE	COMPLETE	CHERT	21.5	9.7	3.5	2.21649	2.77143	ELONGATED		B	TRAPEZE	STEP	NO	FLAT	FLAT	1	UNIDIR	SINGLE_ARRAY	REMOVED	REMOVED			REMOVED		REMOVED	PROX_DIST	RECTILINEAR	DORS	BACK		3.4	85-90	125-130	135-140	BG	TRAPEZE	GEOM
E71K18C	bag24	RETOUCHED	COMPLETE	COMPLETE	CHERT	21.8	9.6	2.9	2.27083	3.31034	ELONGATED		A	TRAPEZE	STEP	NO	FLAT	FLAT	3	UNIDIR	Y	REMOVED	REMOVED			REMOVED		REMOVED	PROX_DIST	RECTILINEAR	DORS	BACK		2.7	80-85	145-150	115-120	BG	TRAPEZE	GEOM
E71K18C	bag24	RETOUCHED	COMPLETE	COMPLETE	CHERT	23.3	9.3	2.8	2.50538	3.32143	ELONGATED		A	TRAPEZE	STEP	NO	Slightly_CURVED	FLAT	4	UNIDIR	PARALLEL	REMOVED	REMOVED			REMOVED		REMOVED	PROX_DIST	RECTILINEAR	DORS	BACK		3.2	70-75	145-150	130-135	BG	TRAPEZE	GEOM
E71K18C	bag25	RETOUCHED	COMPLETE	COMPLETE	CHERT	27.8	8.9	2.4	3.1236	3.70833	ELONGATED		A	TRAPEZE	STEP	NO	Slightly_CURVED	FLAT	3	UNIDIR	Y	REMOVED	REMOVED			REMOVED		REMOVED	PROX_DIST	RECT_CONC	DORS	SEMI_ABRUPT		1.7	60-65	115-120	130-135	BG	TRAPEZE	GEOM
E71K18C	bag29	RETOUCHED	COMPLETE	COMPLETE	CHERT	18.9	8.6	3.5	2.19767	2.45714	ELONGATED		A	DEMI LUNE	STEP	NO	Slightly_CURVED	FLAT	4	UNIDIR	CHECKED_PATTERN	REMOVED	REMOVED			Slightly_SALIENT		YES	LEFT_DIST	CONV_RECT	DORS	BACK		2.8	80-85	pas_pointu	60-65	dist	CURVED BACKED PIECE	BACKED
E71K18C	bag29	RETOUCHED	COMPLETE	COMPLETE	CHERT	25.9	11.6	4.5	2.23276	2.57778	ELONGATED		A	DEMI LUNE	STEP	NO	FLAT	FLAT	3	UNIDIR	FISH_BONES	REMOVED	REMOVED			REMOVED		REMOVED	LEFT_DIST	CONV_RECT	DORS	BACK		3.8	75-80	55-60	casse	dist	CURVED BACKED PIECE	BACKED
E71K18C	bag29	RETOUCHED	COMPLETE	COMPLETE	CHERT	30.9	12.9	5.1	2.39535	2.52941	ELONGATED		B	DEMI LUNE	FEATHER	NO	FLAT	FLAT	2	BIDIR	SINGLE_ARRAY	REMOVED	REMOVED			REMOVED		REMOVED	PROX_RIGHT	CONVEX	DORS	BACK		1.7	70-75	/	pas pointe	prox	CURVED BACKED PIECE	BACKED
E71K18C	bag29	RETOUCHED	COMPLETE	COMPLETE	CHERT	31.9	13.1	4.4	2.43511	2.97727	ELONGATED		A	DEMI LUNE	STEP	NO	Slightly_CURVED	FLAT	3	UNIDIR	PARALLEL	REMOVED	REMOVED			REMOVED		REMOVED	LEFT_DIST	CONV_RECT	DORS	BACK		3.5	75-80	55-60	35-40	dist	CURVED BACKED PIECE	BACKED
E71K18C	bag29	RETOUCHED	COMPLETE	COMPLETE	CHERT	25.4	10	2.6	2.54	3.84615	ELONGATED		A	DEMI LUNE	STEP	NO	FLAT	FLAT	6	UNIDIR	CHECKED_PATTERN	REMOVED	REMOVED			REMOVED		REMOVED	LEFT_DIST	CONV_RECT	DORS	BACK		2.4	75-80	pas_pointu	casse	dist	CURVED BACKED PIECE	BACKED
E71K18C	bag29	RETOUCHED	COMPLETE	COMPLETE	CHERT	39.1	14	4.5	2.79286	3.11111	ELONGATED		A	DEMI LUNE	STEP	NO	Slightly_CURVED	FLAT	4	UNIDIR	FISH_BONES	REMOVED	REMOVED			Slightly_SALIENT		YES	LEFT_DIST	CONV_RECT	DORS	BACK		3.4	80-85	55-60	arr	dist	CURVED BACKED PIECE	BACKED
E71K18C	bag29	RETOUCHED	COMPLETE	COMPLETE	CHERT	31.3	10	2.6	3.13	3.84615	ELONGATED		A	DEMI LUNE	STEP	NO	CURVED	FLAT	4	UNIDIR	FISH_BONES	REMOVED	REMOVED			REMOVED		REMOVED	LEFT_DIST	CONV_RECT	DORS	BACK		2	75-80	55-60	50-55	dist	CURVED BACKED PIECE	BACKED
E71K20A	Bag2	CTE	COMPLETE	COMPLETE	CHERT	76.2	29.8	9.8	2.55705	3.04082	ELONGATED		B	SINUOUS	FEATHER	NO	FLAT	FLAT	9	UNI LAT	CHECKED_PATTERN	PLAIN	NO	12.1	5.1	SALIENT		SCAL	NA										RIDGE
E71K20A	Bag1	CTE	COMPLETE	COMPLETE	CHERT	37.3	13.2	10.1	2.82576	1.30693	ELONGATED		B	SINUOUS	FEATHER	NO	CURVED	TWISTED	6	UNI LAT	CHECKED_PATTERN	PLAIN	NO	11.7	6.8	SALIENT		NO	NA										DEBORDANT
E71K20A	Bag2	CTE	COMPLETE	COMPLETE	CHERT	38.1	12.6	8.1	3.02381	1.55556	ELONGATED		B	SINUOUS	FEATHER	NO	FLAT	FLAT	5	LAT	CHECKED_PATTERN	PLAIN	NO	11.8	6.8	SALIENT		NO	NA										RIDGE
E71K20A	Bag1	CTE	COMPLETE	COMPLETE	CHERT	46.8	14.7	8.3	3.18367	1.77108	ELONGATED		B	SINUOUS	FEATHER	NO	FLAT	FLAT	6	UNI LAT	CHECKED_PATTERN	BRK	BRK			BRK		BRK	NA										RIDGE
E71K20B	bag7	CTE	COMPLETE	COMPLETE	CHERT	66.97	19.79	7.21	3.38403	2.7448	ELONGATED		A	SINUOUS	FEATHER	NO	Slightly_CURVED	FLAT	8	BIDIR RIDGE	CHECKED_PATTERN	PLAIN	NA	9.75	2.83	NO	NO												CRESTED
E71K20A	Bag1	CTE	DIST	ALMOST_COMPLETE	CHERT	NA	NA	NA	NA	NA	ELONGATED		A	SINUOUS	FEATHER	NO	CURVED	FLAT	8	UNI LAT	CHECKED_PATTERN	ABS	ABS			ABS		ABS	NA										RIDGE
E71K20B	bag9	RETOUCHED	COMPLETE	COMPLETE	CHERT	20.52	10.2	3.28	2.01176	3.10976	ELONGATED		A	SINUOUS	FEATHER	NO	Slightly_CURVED	Slightly_TWISTED	3	BIDIR	INVERTED_Y	PLAIN	NULL	3.74	1.24	NO	NO		LEFT_DIST	OBL_STRAIGHT	DORS	BACK	10.06	2.01	80	65-70			DIST-BACKED	BACKED	1	NA	NA	NA	NA	0	0	0
E71K20B	Bag9	RETOUCHED	COMPLETE	COMPLETE	CHERT	41.3	16.6	4.1	2.48795	4.04878	ELONGATED		A	SINUOUS	Slightly_OVERSHOT	NO	VERY_CURVED	FLAT	4	UNIDIR	CHECKED_PATTERN	REMOVED	REMOVED			REMOVED		REMOVED	RIGHTPROX	CONVEX	DORS	BACK		3.6	75-80				NOTCH	NOTCH	1
E71K20B	Bag10	RETOUCHED	COMPLETE	COMPLETE	CHERT	34.8	10.3	2.9	3.37864	3.55172	ELONGATED		A	SINUOUS	FEATHER	NO	CURVED	FLAT	4	UNIDIR	FISH_BONES	REMOVED	REMOVED			REMOVED		REMOVED	RIGHTDIST	CONVEX	DORS	BACK		1.8	70-75	45-50	/		ARCH-BACKED	BACKED	2	DORS	LEFT_PROX	BACK
E71K20B	Bag9	RETOUCHED	DIST	ALMOST_COMPLETE	CHERT	NA	NA	NA	NA	NA	ELONGATED		A	SINUOUS	STEP	NO	Slightly_CURVED	FLAT	5	BIDIR	CHECKED_PATTERN	ABS	ABS			ABS		ABS	LEFTDIST	CONVEX	DORS	BACK	14	2.2	75-80	45-50		BG	DIST-BACKED	BACKED	1
E71K18C	bag13	PRIMARY_FLK	COMPLETE	COMPLETE	CHERT	57.3	26.8	13.8	2.13806	1.94203	ELONGATED		B	TRIANGLE	FEATHER	NO	NA	NA	7	UNIDIR		PLAIN																	DECORT
E71K18C	bag15	PRIMARY_FLK	COMPLETE	COMPLETE	CHERT	42.3	23.2	14.5	1.82328	1.6	ELONGATED		C		OVERSHOT	NO	NA	NA	4	UNIDIR		PLAIN																	DECORT
E71K18C	bag13	PRIMARY_FLK	COMPLETE	COMPLETE	CHERT	50.6	24.4	4.7	2.07377	5.19149	ELONGATED		D		FEATHER	NO	NA	NA	2	UNIDIR		LINEAR/PUNCT																	DECORT
E71K18C	bag15	PRIMARY_FLK	COMPLETE	COMPLETE	CHERT	66.3	31.2	24.4	2.125	1.27869	ELONGATED		D		FEATHER	NO	NA	NA	1	OPPOS		PLAIN																	DECORT
E71K20A	Bag1	DEBITAGE	COMPLETE	COMPLETE	CHERT	40.2	23.5	6.4	1.71064	3.67188	FLAKE	NA	B	PARALLEL	FEATHER	YES	Slightly_CURVED	FLAT	3	UNIDIR	PARALLEL	DIH	NO	16.7	6.6	Very_SALIENT		NO	NA										ELONG
E71K20A	Bag2	DEBITAGE	COMPLETE	COMPLETE	CHERT	50.5	31.9	9.4	1.58307	3.39362	FLAKE	NA	A	ROUNDED	FEATHER	NO	Slightly_CURVED	FLAT	8	CENTRIP	RADIATING	PLAIN	NO	21.3	9.8	SALIENT		NO	NA										ELONG
E71K20A	Bag1	DEBITAGE	COMPLETE	COMPLETE	CHERT	43.2	24.5	7.3	1.76327	3.35616	FLAKE	NA	A	ROUNDED	FEATHER	NO	Slightly_CURVED	FLAT	9	BIDIR	CHECKED_PATTERN	PLAIN	NO	6.9	5.5	SALIENT		NO	NA										ELONG
E71K18C	bag13	DEBITAGE	COMPLETE	COMPLETE	CHERT	36.3	28.2	4.7	1.28723	6	FLAKE	NA	A	DIST_CONV	FEATHER	NO	CURVED	FLAT	3	UNIDIR	FISH_BONES	DIH	NO	7.1	2.5	Very_SALIENT		NO	NA										FLAKE
E71K20A	Bag1	DEBITAGE	COMPLETE	COMPLETE	CHERT	26.8	17.7	7	1.51412	2.52857	FLAKE	NA	B	DIST_CONV	FEATHER	YES	CURVED	FLAT	2	BIDIR	FISH_BONES	LINEAR/PUNCT	NO			DEFORMED		NO	NA										ELONG
E71K18C	bag15	DEBITAGE	COMPLETE	COMPLETE	CHERT	34.1	20.2	5.1	1.68812	3.96078	FLAKE	NA	A	DIST_CONV	FEATHER	NO	Slightly_CURVED	FLAT	6	UNIDIR	Y	PLAIN	NO	9.4	2.3	SALIENT		NO	NA										FLAKE
E71K18C	bag15	DEBITAGE	COMPLETE	COMPLETE	CHERT	34.5	19.8	3.6	1.74242	5.5	FLAKE	NA	B	DIST_CONV	FEATHER	NO	Slightly_CURVED	FLAT	3	UNI LAT	Y	FAC	NO	12.3	4.3	Very_SALIENT		NO	NA										FLAKE
E71K18C	bag15	DEBITAGE	COMPLETE	COMPLETE	CHERT	19.9	24.4	7.6	0.815574	3.21053	FLAKE	NA	A	DIVERGENT	HINGED	NO	CONVEX	FLAT	4	BIDIR	PARALLEL	PLAIN	NO	10.8	5	SALIENT		NO	NA										FLAKE
E71K20B	bag2	DEBITAGE	COMPLETE	COMPLETE	CHERT	27.42	21.24	5.31	1.29096	4	FLAKE	NA	A	DIVERGENT	FEATHER	YES	CURVED	FLAT	3	UNIDIR	PARALLEL	PLAIN	NA	5.19	3.64	YES	YES
E71K18C	bag15	DEBITAGE	COMPLETE	COMPLETE	CHERT	25.4	19	2.8	1.33684	6.78571	FLAKE	NA	A	DIVERGENT	FEATHER	NO	CURVED	FLAT	2	UNIDIR	SINGLE_ARRAY	PLAIN	NO	4.6	1.7	Slightly_SALIENT		NO	NA										FLAKE
E71K20A	Bag1	DEBITAGE	COMPLETE	COMPLETE	CHERT	29.7	16.7	6.7	1.77844	2.49254	FLAKE	NA	B	DIVERGENT	HINGED	NO	FLAT	TWISTED	3	UNI LAT	PARALLEL	PLAIN	NO	4.2	4.1	SALIENT		NO	NA										ELONG
E71K18C	bag15	DEBITAGE	COMPLETE	COMPLETE	CHERT	29.1	30.1	4.2	0.966777	7.16667	FLAKE	NA	B	IRREG	FEATHER	NO	VERY_CURVED	FLAT	2	UNIDIR	PARALLEL	CORT	NO	12.5	4.2	Very_SALIENT		NO	NA										FLAKE
E71K18C	bag13	DEBITAGE	COMPLETE	COMPLETE	CHERT	19.1	30.7	4.6	0.62215	6.67391	FLAKE	NA	A	ROUNDED	OVERSHOT	NO	CURVED	FLAT	6	CENTRIP	CHECKED_PATTERN	PLAIN	NO	7.5	1.3	SALIENT		NO	NA										FLAKE
E71K18C	bag15	DEBITAGE	COMPLETE	COMPLETE	CHERT	22.5	31.5	4	0.714286	7.875	FLAKE	NA	A	ROUNDED	Slightly_OVERSHOT	YES	CURVED	FLAT	3	UNI OPP	CHECKED_PATTERN	FAC	NO	8.7	2.6	SALIENT		NO	NA										FLAKE
E71K18C	bag13	DEBITAGE	COMPLETE	COMPLETE	CALCED	20.4	27.3	3.5	0.747253	7.8	FLAKE	NA	A	ROUNDED	FEATHER	NO	FLAT	FLAT	NA	NA	NA	PLAIN	YES	11.5	2.9	Very_SALIENT		NO	NA										FLAKE
E71K18C	bag15	DEBITAGE	COMPLETE	COMPLETE	CHERT	15.4	18.1	4.3	0.850829	4.2093	FLAKE	NA	B	ROUNDED	FEATHER	NO	FLAT	FLAT	6	BIDIR	CHECKED_PATTERN	PLAIN	NO	11.2	3	SALIENT		NO	NA										FLAKE
E71K18C	bag15	DEBITAGE	COMPLETE	COMPLETE	CHERT	17.4	20	4.9	0.87	4.08163	FLAKE	NA	A	ROUNDED	FEATHER	NO	Slightly_CURVED	FLAT	3	UNIDIR	Y	PLAIN	NO	11.8	5.2	Very_SALIENT		NO	NA										FLAKE
E71K18C	bag13	DEBITAGE	COMPLETE	COMPLETE	CHERT	27.9	29.4	5.7	0.94898	5.15789	FLAKE	NA	B	ROUNDED	FEATHER	NO	FLAT	FLAT	3	UNIDIR	PARALLEL	PLAIN	NO	11.5	3.2	SALIENT		NO	NA										FLAKE
E71K18C	bag13	DEBITAGE	COMPLETE	COMPLETE	CHERT	26.2	25.1	7.9	1.04382	3.17722	FLAKE	NA	A	ROUNDED	HINGED	NO	CONVEX	FLAT	2	UNIDIR	SINGLE_ARRAY	PLAIN	NO	11.1	4.2	SALIENT		NO	NA										FLAKE
E71K18C	bag15	DEBITAGE	COMPLETE	COMPLETE	CHERT	36.9	35.3	8.3	1.04533	4.25301	FLAKE	NA	A	ROUNDED	Slightly_OVERSHOT	NO	CURVED	FLAT	3	UNI OPP	INVERTED_Y	PLAIN	NO	11.5	9	SALIENT		NO	NA										FLAKE
E71K18C	bag15	DEBITAGE	COMPLETE	COMPLETE	CHERT	22.1	17.9	2.7	1.23464	6.62963	FLAKE	NA	A	ROUNDED	FEATHER	NO	CURVED	FLAT	7	UNI OPP	PARALLEL	PLAIN	NO	7	1.4	SALIENT		NO	NA										FLAKE
E71K20B	bag2	DEBITAGE	COMPLETE	COMPLETE	CHERT	33.7	26.9	4.33	1.25279	6.21247	FLAKE	NA	B	ROUNDED	FEATHER	YES	Slightly_CURVED	Slightly_TWISTED	6	UNIDIR	CHECKED_PATTERN	PLAIN	YES	3.45	1.16	YES	NO
E71K18C	bag15	DEBITAGE	COMPLETE	COMPLETE	CHERT	23.7	18.3	5.1	1.29508	3.58824	FLAKE	NA	A	ROUNDED	HINGED	NO	FLAT	FLAT	5	UNIDIR	PARALLEL	PLAIN	NO	9.7	3.4	Slightly_SALIENT		NO	NA										FLAKE
E71K18C	bag15	DEBITAGE	COMPLETE	COMPLETE	CHERT	33.2	25.2	4.8	1.31746	5.25	FLAKE	NA	B	ROUNDED	FEATHER	NO	Slightly_CURVED	FLAT	5	UNIDIR	CHECKED_PATTERN	PLAIN	NO	10.3	1.6	SALIENT		NO	NA										FLAKE
E71K18C	bag15	DEBITAGE	COMPLETE	COMPLETE	CHERT	21.8	16.4	4.3	1.32927	3.81395	FLAKE	NA	A	ROUNDED	Slightly_OVERSHOT	NO	CURVED	FLAT	5	UNIDIR	Y	PLAIN	NO	5.4	1.5	SALIENT		NO	NA										FLAKE
E71K18C	bag15	DEBITAGE	COMPLETE	COMPLETE	CHERT	29.4	22	4.9	1.33636	4.4898	FLAKE	NA	B	ROUNDED	FEATHER	NO	Slightly_CURVED	FLAT	4	UNIDIR	CHECKED_PATTERN	PLAIN	NO	5	3.5	SALIENT		NO	NA										FLAKE
E71K18C	bag13	DEBITAGE	COMPLETE	COMPLETE	CHERT	29.8	20.8	5.2	1.43269	4	FLAKE	NA	A	ROUNDED	FEATHER	Slightly	Slightly_CURVED	FLAT	3	BIDIR	PARALLEL	PLAIN	NO	6	3.9	Very_SALIENT		NO	NA										FLAKE
E71K18C	bag13	DEBITAGE	COMPLETE	COMPLETE	CHERT	27.6	18.9	3.5	1.46032	5.4	FLAKE	NA	B	ROUNDED	Slightly_HINGED	NO	FLAT	FLAT	3	UNI OPP	CHECKED_PATTERN	FAC	NO	9.6	3	Slightly_SALIENT		NO	NA										FLAKE
E71K18C	bag15	DEBITAGE	COMPLETE	COMPLETE	CHERT	38.2	26.1	6.3	1.4636	4.14286	FLAKE	NA	A	ROUNDED	Slightly_OVERSHOT	NO	Slightly_CURVED	FLAT	1	LAT	SINGLE_ARRAY	PLAIN	NO	9.8	5.9	Very_SALIENT		NO	NA										FLAKE
E71K18C	bag15	DEBITAGE	COMPLETE	COMPLETE	CHERT	29.4	19.7	5.5	1.49239	3.58182	FLAKE	NA	A	ROUNDED	FEATHER	NO	Slightly_CURVED	FLAT	5	CENTRIP	CHECKED_PATTERN	PLAIN	NO	6.5	5.1	SALIENT		NO	NA										FLAKE
E71K18C	bag15	DEBITAGE	COMPLETE	COMPLETE	CHERT	25.3	15	4.3	1.68667	3.48837	FLAKE	NA	A	ROUNDED	FEATHER	NO	Slightly_CURVED	FLAT	3	UNIDIR	Y	DIH	NO	12.1	4.6	Very_SALIENT		NO	NA										FLAKE
E71K18C	bag10	RETOUCHED	COMPLETE	COMPLETE	CHERT	38	33.1	9	1.14804	3.67778	FLAKE	NA	C	ROUNDED	STEP	NO	Slightly_CURVED	FLAT	2	UNIDIR	FISH_BONES	PLAIN	NO	18.7	6.1	DIFFUSED		NO	DIST	CONVEX	DORS	SEMI_ABRUPT		6.9	70-75			BG	ENDSCRAPER	ENDSCRAPER
E71K18C	bag19	DEBITAGE	COMPLETE	COMPLETE	CHERT	25.04	13.01	3.56	1.92467	3.65449	FLAKE	NA	A	CONVERGENT	FEATHER	NO	Slightly_CURVED	FLAT	4	UNIDIR	FISH_BONES	LINEAR/PUNCT	NA	NA	NA	YES	NO
E71K18C	bag15	DEBITAGE	COMPLETE	COMPLETE	CHERT	26.2	14.5	2.9	1.8069	5	FLAKE	NA	A	DIST_CONV	FEATHER	NO	CURVED	FLAT	6	BIDIR	FISH_BONES	PLAIN	NO	5.8	1.8	Very_SALIENT		NO	NA										FLAKE
E71K18C	bag33	DEBITAGE	COMPLETE	COMPLETE	CHERT	40.1	21.6	5.1	1.85648	4.23529	FLAKE	NA	A	DIST_CONV	STEP	YES	CURVED	FLAT	7	CENTRIP	RADIATING	LINEAR/PUNCT	NO			SALIENT		NO	NA										POSSIBLE_BENT_LEV_FLK
E71K18C	bag15	DEBITAGE	COMPLETE	COMPLETE	CHERT	33.6	17.8	5.1	1.88764	3.4902	FLAKE	NA	A	DIST_CONV	FEATHER	NO	CURVED	FLAT	5	BIDIR	CHECKED_PATTERN	PLAIN	NO	9	2.7	SALIENT		NO	NA										FLAKE
E71K18C	bag15	DEBITAGE	COMPLETE	COMPLETE	CHERT	30.9	16	5.6	1.93125	2.85714	FLAKE	NA	A	DIST_CONV	FEATHER	NO	Slightly_CURVED	FLAT	5	UNIDIR	CHECKED_PATTERN	PLAIN	YES	4.8	1.3	SALIENT		NO	NA										FLAKE
E71K18C	bag19	DEBITAGE	COMPLETE	COMPLETE	CHERT	32.31	17.35	3.44	1.86225	5.0436	FLAKE	NA	A	DIVERGENT	OVERSHOT	NO	CURVED	FLAT	5	UNI OPP	CHECKED_PATTERN	PLAIN	pointed	9.33	3.06	YES	NO
E71K20B	bag2	DEBITAGE	COMPLETE	COMPLETE	CHERT	35.99	19	5.89	1.89421	3.22581	FLAKE	NA	A	DIVERGENT	HINGED	NO	FLAT	FLAT	7	UNI LAT	CHECKED_PATTERN	LINEAR/PUNCT	NA	NA	NA	YES	NO
E71K18C	bag11	DEBITAGE	COMPLETE	COMPLETE	CHERT	39.7	20.5	3.5	1.93659	5.85714	FLAKE	NA	A	DIVERGENT	FEATHER	NO	Slightly_CURVED	FLAT	6	BIDIR	FISH_BONES	LINEAR/PUNCT	NO			DIFFUSED		NO	NA										ELONG
E71K18C	bag19	DEBITAGE	COMPLETE	COMPLETE	CHERT	21.8	11.21	2.58	1.94469	4.34496	FLAKE	NA	A	DIVERGENT	HINGED	NO	FLAT	Slightly_TWISTED	2	UNIDIR	SINGLE_ARRAY	LINEAR/PUNCT	NA	NA	NA	YES	NO
E71K20B	bag2	DEBITAGE	COMPLETE	COMPLETE	CHERT	33.28	17.1	3.78	1.9462	4.52381	FLAKE	NA	A	DIVERGENT	FEATHER	YES	Slightly_CURVED	FLAT	3	UNI LAT	FISH_BONES	LINEAR/PUNCT	NA	NA	NA	YES	NO
E71K20A	Bag1	DEBITAGE	COMPLETE	COMPLETE	CHERT	45.9	25.3	7.6	1.81423	3.32895	FLAKE	NA	A	ROUNDED	FEATHER	NO	SINUOUS	Slightly_TWISTED	8	UNIDIR	CHECKED_PATTERN	PLAIN	YES	4.7	1.3	SALIENT		NO	NA										ELONG
E71K20A	Bag2	DEBITAGE	COMPLETE	COMPLETE	CHERT	32.5	17.8	4.8	1.82584	3.70833	FLAKE	NA	B	ROUNDED	HINGED	NO	FLAT	FLAT	6	BIDIR	CHECKED_PATTERN	PLAIN	NO	4.3	1.1	Slightly_SALIENT		NO	NA										ELONG
E71K20A	Bag1	DEBITAGE	COMPLETE	COMPLETE	CHERT	42	22.8	7.8	1.84211	2.92308	FLAKE	NA	A	ROUNDED	OVERSHOT	NO	VERY_CURVED	Slightly_TWISTED	6	UNI LAT	CHECKED_PATTERN	PLAIN	NO	11.4	2.3	Slightly_SALIENT		NO	NA										ELONG
E71K20A	Bag1	DEBITAGE	COMPLETE	COMPLETE	CHERT	24.6	13.1	4.3	1.87786	3.04651	FLAKE	NA	A	ROUNDED	FEATHER	NO	FLAT	FLAT	6	BIDIR	CHECKED_PATTERN	PLAIN	NO	6.3	2.4	SALIENT		NO	NA										ELONG
E71K20B	bag2	DEBITAGE	COMPLETE	COMPLETE	CHERT	30.91	16.3	4.9	1.89632	3.32653	FLAKE	NA	A	ROUNDED	FEATHER	NO	SINUOUS	FLAT	4	UNIDIR	CHECKED_PATTERN	PLAIN	YES	4.83	1.87	YES	NO
E71K18C	bag19	DEBITAGE	COMPLETE	COMPLETE	CHERT	19.43	10.23	2.64	1.89932	3.875	FLAKE	NA	A	ROUNDED	HINGED	NO	FLAT	FLAT	3	UNIDIR	PARALLEL	LINEAR/PUNCT	NA	NA	NA	YES	NO
E71K18C	bag19	DEBITAGE	COMPLETE	COMPLETE	CHERT	40.42	21.22	6	1.90481	3.53667	FLAKE	NA	A	ROUNDED	HINGED	NO	SINUOUS	FLAT	5	UNIDIR	PARALLEL	FAC	NA	9.52	4.49	YES	NO
E71K20A	Bag1	DEBITAGE	COMPLETE	COMPLETE	CHERT	44.8	23.2	5.6	1.93103	4.14286	FLAKE	NA	B	ROUNDED	FEATHER	Slightly	Slightly_CURVED	FLAT	7	UNI LAT	CHECKED_PATTERN	PLAIN	NO	5.8	3.2	SALIENT		NO	NA										ELONG
E71K18C	bag19	DEBITAGE	COMPLETE	COMPLETE	CHERT	28.29	14.61	2.73	1.93634	5.35165	FLAKE	NA	A	ROUNDED	HINGED	NO	FLAT	FLAT	3	UNIDIR	PARALLEL	LINEAR/PUNCT	NA	NA	NA	YES	NO
E71K18C	bag19	CTE	COMPLETE	COMPLETE	CHERT	31.39	31.7	7.74	0.990221	4.09561	FLAKE		A	CONVERGENT	FEATHER	NO	FLAT	FLAT	6	UNIDIR	PARALLEL	PLAIN	NA	15.94	3.44	YES	NO												OTHER
E71K20B	bag7	CTE	COMPLETE	COMPLETE	CHERT	30.96	27.54	12.8	1.12418	2.15156	FLAKE		A	CONVERGENT	FEATHER	NO	Slightly_CURVED	FLAT	7	LAT	CHECKED_PATTERN	PLAIN	NA	22.03	8.36	NO	YES												DEBORDANT
E71K20B	bag7	CTE	COMPLETE	COMPLETE	CHERT	37.9	29.67	5.28	1.27738	5.61932	FLAKE		A	CONVERGENT	FEATHER	NO	Slightly_CURVED	FLAT	2	UNIDIR	SINGLE_ARRAY	FAC	NA	25.73	4.51	NO	NO												COTBL
E71K20B	bag7	CTE	COMPLETE	COMPLETE	CHERT	37.31	23.46	18.1	1.59037	1.29613	FLAKE		B	CONVERGENT	STEP	NO	FLAT	FLAT	3	UNI LAT	CHECKED_PATTERN	PLAIN	NA	17.95	2.81	NO	NO												OTHER
E71K18C	bag32	CTE	COMPLETE	COMPLETE	CHERT	42.63	25.89	14.91	1.64658	1.73642	FLAKE		B	CONVERGENT	FEATHER	YES	Slightly_CURVED	FLAT	5	UNI RIDGE	CHECKED_PATTERN	CORT	NA	13.8	9.6	YES	YES												CRESTED
E71K20A	Bag1	CTE	PROX	SMALL	CHERT	NA	NA	NA	NA	NA	FLAKE		A	CONVERGENT	BRK	NO	NA	NA	5	UNIDIR	PARALLEL	FAC	NO	26.9	7.4	Very_SALIENT		NO	NA										LEV
E71K18C	bag15	DEBITAGE	COMPLETE	COMPLETE	CHERT	26.4	30.4	9.4	0.868421	3.23404	FLAKE		B	CONVERGENT	FEATHER	NO	Slightly_CURVED	FLAT	3	UNIDIR	Y	FAC	NO	40.2	9.6	Very_SALIENT		NO	NA										FLAKE
E71K18C	bag15	DEBITAGE	COMPLETE	COMPLETE	CHERT	27.8	24.1	6.2	1.15353	3.8871	FLAKE		A	CONVERGENT	FEATHER	NO	Slightly_CURVED	FLAT	4	UNIDIR	Y	FAC	NO	22.3	6.8	Very_SALIENT		NO	NA										POINT
E71K18C	bag28	RETOUCHED	COMPLETE	COMPLETE	CHERT	15.29	14.2	3.38	1.07676	4.20118	FLAKE		A	CONVERGENT	FEATHER	NO	Slightly_CURVED	FLAT	4	UNIDIR	Y	CORT	NULL	13.01	3.53	YES	NO		LEFT_PROX	CONC	DORS	DENT	4.34	1.2	0				NOTCH	NOTCH	0	NA	NA	NA	NA	NA	NA	NA
E71K18C	bag28	RETOUCHED	COMPLETE	COMPLETE	CHERT	21.21	17.51	4.84	1.21131	3.61777	FLAKE		B	CONVERGENT	OVERSHOT	NO	Slightly_CURVED	FLAT	3	UNIDIR	PARALLEL	DIH	NULL	15.8	4.7	YES	NO		LEFT_MED	CONC	DORS	DENT	10.28	1.85	0				NOTCH	NOTCH	1	NA	NA	NA	NA	NA	NA	NA
E71K18C	bag28	RETOUCHED	COMPLETE	COMPLETE	CHERT	19.1	13.72	3.47	1.39213	3.95389	FLAKE		A	CONVERGENT	FEATHER	NO	Slightly_CURVED	FLAT	2	UNIDIR	SINGLE_ARRAY	LINEAR/PUNCT	NULL	13.01	3.53	YES	NO		LEFT_PROX	CONC	VENTR	DENT	5.92	1.9	0				NOTCH	NOTCH	1	NA	NA	NA	NA	NA	NA	NA
E71K18C	bag28	RETOUCHED	COMPLETE	COMPLETE	CHERT	41.2	25.38	9.5	1.62333	2.67158	FLAKE		B	CONVERGENT	FEATHER	NO	Slightly_CURVED	FLAT	4	UNIDIR	PARALLEL	PLAIN	NULL	10.49	6.68	YES	NO		LEFT_DIST	CONC	DORS	DENT	11.41	3.67	0				NOTCH	NOTCH	0	NA	NA	NA	NA	NA	NA	NA
E71K18C	bag28	RETOUCHED	COMPLETE	COMPLETE	CHERT	34.98	20.12	5.92	1.73857	3.39865	FLAKE		A	CONVERGENT	HINGED	NO	CURVED	FLAT	7	BIDIR	CHECKED_PATTERN	FAC	NULL	11.79	4.89	YES	YES		LEFT_MED	CONC	DORS	DENT	12.96	3.72	0				NOTCH	NOTCH	1	NA	NA	NA	NA	NA	NA	NA
E71K18C	bag30	RETOUCHED	COMPLETE	COMPLETE	CHERT	25.12	14.01	3.26	1.793	4.29755	FLAKE		A	CONVERGENT	FEATHER	NO	Slightly_CURVED	FLAT	4	UNIDIR	FISH_BONES	FAC	NULL	8.8	2.13	YES	NO		LEFT_DIST	CONC	DORS	DENT	3.73	1.58	0				NOTCH	NOTCH	1	NA	NA	NA	NA	NA	NA	NA
E71K18C	bag30	RETOUCHED	COMPLETE	COMPLETE	CHERT	24.98	11.51	2.77	2.17029	4.15523	FLAKE		A	CONVERGENT	HINGED	NO	Slightly_CURVED	FLAT	3	UNI LAT	CHECKED_PATTERN	LINEAR/PUNCT	NULL	5.74	2.39	NO	NO		RIGHT_DIST	CONC	DORS	DENT	4.61	1.02	50				NOTCH	NOTCH	1	NA	NA	NA	NA	NA	NA	NA
E71K18C	bag15	CTE	COMPLETE	COMPLETE	CHERT	24.9	27.5	4.5	0.905455	6.11111	FLAKE		A	DIST_CONV	FEATHER	NO	CURVED	FLAT	5	LAT	CHECKED_PATTERN	BRK	NO			BRK		NO	NA										CTE
E71K18C	bag13	CTE	COMPLETE	COMPLETE	CHERT	26.7	27.4	9.9	0.974453	2.76768	FLAKE		A	DIST_CONV	FEATHER	Slightly	Slightly_CURVED	FLAT	4	UNI OPP	Y	FAC	NO	15.9	9.8	Very_SALIENT		NO	NA										DEBORDANT
E71K20A	Bag2	CTE	COMPLETE	COMPLETE	CHERT	28.7	23.3	9.7	1.23176	2.40206	FLAKE		A	DIST_CONV	STEP	YES	Slightly_CURVED	FLAT	7	LAT	CHECKED_PATTERN	PLAIN	NO	10.4	4.9	SALIENT		NO	NA										RIDGE
E71K18C	bag15	CTE	COMPLETE	COMPLETE	CHERT	35.6	26.8	15.9	1.32836	1.68553	FLAKE		A	DIST_CONV	OVERSHOT	NO	VERY_CURVED	FLAT	5	OPPOS	FISH_BONES	DIH_SEMICORT	NO	13.6	4.1	SALIENT		NO	NA										CTE
E71K18C	bag15	CTE	COMPLETE	COMPLETE	CHERT	33.7	23.4	10	1.44017	2.34	FLAKE		C	DIST_CONV	FEATHER	NO	CURVED	FLAT	3	LAT	CHECKED_PATTERN	CORT	NO			SALIENT		NO	NA										DEBORDANT
E71K20B	bag7	CTE	COMPLETE	COMPLETE	CHERT	49.76	33.4	11.33	1.48982	2.94793	FLAKE		B	DIST_CONV	FEATHER	NO	VERY_CURVED	FLAT	1	UNIDIR	SINGLE_ARRAY	FAC	NA	24.37	11.45	NO	NO												COTBL
E71K20A	Bag1	CTE	COMPLETE	COMPLETE	CHERT	36.3	22.2	7.3	1.63514	3.0411	FLAKE		A	DIST_CONV	OVERSHOT	NO	VERY_CURVED	FLAT	8	UNI LAT	CHECKED_PATTERN	DIH	NO	9.2	5	Very_SALIENT		NO	NA										DEBORDANT
E71K18C	bag13	DEBITAGE	COMPLETE	COMPLETE	CHERT	20	23.7	7.6	0.843882	3.11842	FLAKE		B	DIST_CONV	FEATHER	NO	FLAT	FLAT	5	UNIDIR	CHECKED_PATTERN	FAC	NO	23.5	8.8	SALIENT		NO	NA										CORT DEBORDANT
E71K18C	bag15	DEBITAGE	COMPLETE	COMPLETE	CHERT	26	25.4	3.4	1.02362	7.47059	FLAKE		A	DIST_CONV	FEATHER	NO	CURVED	FLAT	5	UNI LAT	RADIATING	DIH	NO	24	5.2	SALIENT		NO	NA										FLAKE
E71K18C	bag13	DEBITAGE	COMPLETE	COMPLETE	CHERT	34.1	22.1	4.6	1.54299	4.80435	FLAKE		B	DIST_CONV	Slightly_HINGED	NO	Slightly_CURVED	FLAT	4	UNI LAT	CHECKED_PATTERN	PLAIN	NO	13.2	4.6	SALIENT		NO	NA										FLAKE
E71K18C	bag15	DEBITAGE	COMPLETE	COMPLETE	CHERT	26.7	17.3	3	1.54335	5.76667	FLAKE		A	DIST_CONV	FEATHER	NO	Slightly_CURVED	FLAT	5	UNIDIR	Y	PLAIN	NO	16.7	2.5	SALIENT		NO	NA										POINT
E71K20B	Bag10	RETOUCHED	COMPLETE	COMPLETE	CHERT	38.4	20.1	5.2	1.91045	3.86538	FLAKE		B	DIST_CONV	STEP	NO	VERY_CURVED	FLAT	4	UNIDIR	PARALLEL	BRK	NO			Very_SALIENT		NO	DIST	CONC	DORS	BACK	9.1	2.1	75-80	45-50		BG	DIST-BACKED	BACKED	1
E71K20A	Bag1	CTE	COMPLETE	COMPLETE	CHERT	23.1	42.7	9.1	0.540984	4.69231	FLAKE		A	DIVERGENT	FEATHER	NO	FLAT	FLAT	4	LAT	PARALLEL	PLAIN	NO	13.1	5.8	Very_SALIENT		NO	NA										CTE
E71K20B	bag7	CTE	COMPLETE	COMPLETE	CHERT	22.72	40.83	8.31	0.556454	4.91336	FLAKE		A	DIVERGENT	HINGED	NO	CONVEX	FLAT	4	UNI LAT	RADIATING	FAC	NA	17.46	4.58	NO	NO												COTBL
E71K20A	Bag1	CTE	COMPLETE	COMPLETE	CHERT	20.6	23.7	6.9	0.869198	3.43478	FLAKE		A	DIVERGENT	FEATHER	NO	CONVEX	FLAT	4	LAT	CHECKED_PATTERN	PLAIN	NO			DEFORMED		NO	NA										CTE
E71K20B	bag7	CTE	COMPLETE	COMPLETE	CHERT	33.3	36.79	6.98	0.905137	5.27077	FLAKE		A	DIVERGENT	OVERSHOT	NO	VERY_CURVED	FLAT	5	UNI LAT	CHECKED_PATTERN	DIH	NA	13.85	3.46	NO	NO												COTBL
E71K20B	bag7	CTE	COMPLETE	COMPLETE	CHERT	34.89	38.43	18.07	0.907884	2.12673	FLAKE		B	DIVERGENT	OVERSHOT	YES	CURVED	FLAT	4	OPPOS	CHECKED_PATTERN	PLAIN	NA	10.35	5.66	NO	YES												DEBORDANT
E71K20B	bag7	CTE	COMPLETE	COMPLETE	CHERT	31.94	31.71	7.74	1.00725	4.0969	FLAKE		C	DIVERGENT	OVERSHOT	NO	CURVED	FLAT	1	UNIDIR	SINGLE_ARRAY	FAC	NA	12.45	5.26	YES	NO												COTBL
E71K20B	bag7	CTE	COMPLETE	COMPLETE	CHERT	23.83	22.83	10.89	1.0438	2.09642	FLAKE		A	DIVERGENT	FEATHER	NO	FLAT	FLAT	4	INDET	CHECKED_PATTERN	PLAIN	NA	5.27	2.55	NO	YES												OTHER
E71K20A	Bag2	CTE	COMPLETE	COMPLETE	CHERT	37	32.6	19.9	1.13497	1.63819	FLAKE		A	DIVERGENT	FEATHER	NO	FLAT	FLAT	5	UNI LAT	INVERTED_Y	CORT	NO			SALIENT		NO	NA										CTE
E71K20B	bag7	CTE	COMPLETE	COMPLETE	CHERT	39.65	32	12.16	1.23906	2.63158	FLAKE		A	DIVERGENT	FEATHER	NO	CONVEX	FLAT	5	UNI LAT	CHECKED_PATTERN	PLAIN	NA	5.64	4.38	YES	NO												DEBORDANT
E71K18C	bag19	CTE	COMPLETE	COMPLETE	CHERT	43.35	34.66	8.44	1.25072	4.10664	FLAKE		B	DIVERGENT	OVERSHOT	NO	CURVED	FLAT	5	UNIDIR	CHECKED_PATTERN	CORT	NA	13.26	5.5	YES	NO												PLUNGING
E71K20B	bag7	CTE	COMPLETE	COMPLETE	CHERT	49.99	39.73	12.2	1.25824	3.25656	FLAKE		A	DIVERGENT	FEATHER	NO	CURVED	FLAT	4	BIDIR RIDGE	CHECKED_PATTERN	DIH	NA	27.93	5.14	NO	NO												OTHER
E71K20B	bag7	CTE	COMPLETE	COMPLETE	CHERT	38.72	29.1	18.86	1.33058	1.54295	FLAKE		B	DIVERGENT	OVERSHOT	NO	VERY_CURVED	FLAT	4	UNI LAT	CHECKED_PATTERN	FAC	NA	11.97	3.65	NO	NO												COTBL
E71K20B	bag7	CTE	COMPLETE	COMPLETE	CHERT	42.55	30.96	20.45	1.37435	1.51394	FLAKE		B	DIVERGENT	STEP	NO	Slightly_CURVED	Slightly_TWISTED	5	BIDIR RIDGE	CHECKED_PATTERN	PLAIN	NA	10.61	4.66	YES	YES												PLUNGING
E71K18C	bag32	CTE	COMPLETE	COMPLETE	CHERT	43.2	31.13	15.93	1.38773	1.95417	FLAKE		A	DIVERGENT	OVERSHOT	NO	CURVED	FLAT	7	LAT RIDGE	CHECKED_PATTERN	PLAIN	NA	8.09	5.52	YES	YES												COTBL
E71K18C	bag32	CTE	COMPLETE	COMPLETE	CHERT	45.45	30.98	15.28	1.46708	2.02749	FLAKE		C	DIVERGENT	OVERSHOT	NO	CURVED	FLAT	3	UNI RIDGE	CHECKED_PATTERN	FAC	NA	18.58	9.61	YES	YES												COTBL
E71K20B	bag2	CTE	COMPLETE	COMPLETE	CHERT	45.41	26.78	9.48	1.69567	2.82489	FLAKE		A	DIVERGENT	OVERSHOT	YES	VERY_CURVED	Slightly_TWISTED	9	BIDIR	CHECKED_PATTERN	PLAIN	NA	7.42	3.32	NO	NO												PLUNGING
E71K20B	bag7	CTE	COMPLETE	COMPLETE	CHERT	42.11	24.68	21.58	1.70624	1.14365	FLAKE		B	DIVERGENT	OVERSHOT	YES	CURVED	FLAT	6	UNI RIDGE	CHECKED_PATTERN	PLAIN	NA	12.9	5.85	YES	NO												PLUNGING
E71K20B	bag2	CTE	COMPLETE	COMPLETE	CHERT	52.17	30.09	10.38	1.7338	2.89884	FLAKE		A	DIVERGENT	OVERSHOT	NO	VERY_CURVED	FLAT	6	OPPOS	INVERTED_Y	PLAIN	pointed	7.75	2.56	NO	NO												PLUNGING
E71K20A	Bag1	CTE	COMPLETE	COMPLETE	CHERT	40.8	23.3	8.2	1.75107	2.84146	FLAKE		A	DIVERGENT	OVERSHOT	NO	CURVED	FLAT	7	BIDIR	PARALLEL	PLAIN	NO	3.2	1.7	Slightly_SALIENT		NO	NA										OVERSHOT
E71K20B	bag2	CTE	COMPLETE	COMPLETE	CHERT	58.93	30.91	20.23	1.9065	1.52793	FLAKE		A	DIVERGENT	OVERSHOT	NO	VERY_CURVED	FLAT	6	BIDIR	FISH_BONES	PLAIN	NA	9.79	5.65	NO	NO												PLUNGING
E71K20A	Bag2	CTE	COMPLETE	COMPLETE	CHERT	37	19.2	12.1	1.92708	1.58678	FLAKE		A	DIVERGENT	OVERSHOT	NO	VERY_CURVED	FLAT	8	LAT	CHECKED_PATTERN	LINEAR/PUNCT	NO			DIFFUSED		NO	NA										RIDGE
E71K18C	bag15	DEBITAGE	COMPLETE	COMPLETE	CHERT	16	29.8	5.1	0.536913	5.84314	FLAKE		A	DIVERGENT	Slightly_OVERSHOT	NO	Slightly_CURVED	FLAT	4	UNI LAT	CHECKED_PATTERN	DIH	NO	17.1	4.5	SALIENT		NO	NA										FLAKE
E71K18C	bag13	DEBITAGE	COMPLETE	COMPLETE	CHERT	23.9	40.5	9.5	0.590123	4.26316	FLAKE		A	DIVERGENT	Slightly_OVERSHOT	NO	Slightly_CURVED	FLAT	6	LAT	CHECKED_PATTERN	DIH	NO			Very_SALIENT		NO	NA										FLAKE
E71K18C	bag13	DEBITAGE	COMPLETE	COMPLETE	CHERT	18.9	22.2	4.7	0.851351	4.7234	FLAKE		A	DIVERGENT	HINGED	NO	CONVEX	FLAT	2	UNIDIR	SINGLE_ARRAY	FAC	NO	13.3	5.4	SALIENT		NO	NA										FLAKE
E71K18C	bag33	DEBITAGE	COMPLETE	COMPLETE	CHERT	29.3	25.9	2.4	1.13127	10.7917	FLAKE		A	DIVERGENT	Slightly_OVERSHOT	YES	Slightly_CURVED	FLAT	7	UNI OPP	RADIATING	FAC	NO	2.2	7.9	SALIENT		NO	NA										POSSIBLE_BENT_LEV_FLK
E71K18C	bag15	DEBITAGE	COMPLETE	COMPLETE	CHERT	27.7	24	6.4	1.15417	3.75	FLAKE		A	DIVERGENT	OVERSHOT	NO	CURVED	TWISTED	6	UNI LAT	CHECKED_PATTERN	CORT	NO			SIRET		NO	NA										FLAKE
E71K18C	bag33	DEBITAGE	COMPLETE	COMPLETE	CHERT	34.3	28.2	10.6	1.21631	2.66038	FLAKE		A	DIVERGENT	OVERSHOT	YES	VERY_CURVED	FLAT	12	CENTRIP	RADIATING	FAC	NO	2.1	5.2	Slightly_SALIENT		NO	NA										POSSIBLE_BENT_LEV_FLK
E71K18C	bag15	DEBITAGE	COMPLETE	COMPLETE	CHERT	26.9	19.1	5.9	1.40838	3.23729	FLAKE		B	DIVERGENT	OVERSHOT	NO	CURVED	FLAT	6	UNI OPP	FISH_BONES	LINEAR/PUNCT	NO			SALIENT		NO	NA										FLAKE
E71K18C	bag28	RETOUCHED	COMPLETE	COMPLETE	CHERT	20.49	28.22	4.52	0.726081	6.24336	FLAKE		B	DIVERGENT	OVERSHOT	NO	CURVED	FLAT	2	UNIDIR	SINGLE_ARRAY	PLAIN	NULL	10.46	4.16	YES	NO		DIST	CONC	DORS	DENT	6.68	2.67	0				NOTCH	NOTCH	1	NA	NA	NA	NA	NA	NA	NA
E71K18C	bag30	RETOUCHED	DIST	ALMOST_COMPLETE	CHERT	22.7	27.24	7.18	0.833333	3.79387	FLAKE		A	DIVERGENT	STEP	NO	Slightly_CURVED	FLAT	2	UNIDIR	SINGLE_ARRAY	ABS	NULL	9.86	3.54	NO	NO		DIST	CONVEX	DORS	END	26.36	7.46	60				ENDSCRAPER	ENDSCRAPER	2	DORS	RIGHT_TOT	SCALED	CONV	21.71	2.92	55
E71K18C	bag30	RETOUCHED	COMPLETE	COMPLETE	CHERT	24.67	28.69	8.05	0.859881	3.56398	FLAKE		A	DIVERGENT	STEP	NO	SINUOUS	FLAT	5	UNIDIR	CHECKED_PATTERN	FAC	NULL	15.9	5.43	YES	NO		DIST	CONVEX	DORS	END	27.97	5.67	60				ENDSCRAPER	ENDSCRAPER	1	NA	NA	NA	NA	NA	NA	NA
E71K18C	bag30	RETOUCHED	COMPLETE	COMPLETE	CHERT	22.69	26.24	3.13	0.86471	8.38339	FLAKE		A	DIVERGENT	STEP	NO	CURVED	FLAT	3	UNIDIR	PARALLEL	PLAIN	NULL	6.62	2.56	YES	NO		DIST	CONVEX	DORS	END	24.76	2.68	60				ENDSCRAPER	ENDSCRAPER	1	NA	NA	NA	NA	NA	NA	NA
E71K18C	bag28	RETOUCHED	COMPLETE	COMPLETE	CHERT	45.7	51.63	13.62	0.885144	3.79075	FLAKE		B	DIVERGENT	OVERSHOT	NO	CURVED	FLAT	4	UNI LAT	FISH_BONES	CORT	NULL	18.6	5.77	YES	NO		LEFT_MED	CONC	DORS	DENT	14.07	3.52	0				NOTCH	NOTCH	1	NA	NA	NA	NA	NA	NA	NA
E71K18C	bag24	RETOUCHED	COMPLETE	COMPLETE	CHERT	25.63	28.14	6.37	0.910803	4.41758	FLAKE		A	DIVERGENT	STEP	NO	Slightly_CURVED	FLAT	4	UNIDIR	FISH_BONES	REMOVED	NULL	NA	NA	NO	NO		DIST	CONVEX	DORS	END	28.13	6.37	70				ENDSCRAPER	ENDSCRAPER	2	DORS	PROX	END	CONV	12.51	4.15	85
E71K18C	bag30	RETOUCHED	DIST	ALMOST_COMPLETE	CHERT	22.61	24.65	5.85	0.917241	4.21368	FLAKE		A	DIVERGENT	STEP	NO	Slightly_CURVED	FLAT	2	UNIDIR	SINGLE_ARRAY	ABS	NULL	9.86	3.54	NO	NO		DIST	CONVEX	DORS	END	23.35	5.43	65				ENDSCRAPER	ENDSCRAPER	1	NA	NA	NA	NA	NA	NA	NA
E71K18C	bag30	RETOUCHED	COMPLETE	COMPLETE	CHERT	34.63	34.48	10.01	1.00435	3.44456	FLAKE		D	DIVERGENT	STEP	NO	Slightly_CURVED	FLAT	3	LAT	CHECKED_PATTERN	PLAIN	NULL	8.47	2.02	YES	NO		DIST	RECTILINEAR	DORS	END	31.74	2.85	55				ENDSCRAPER	ENDSCRAPER	1	NA	NA	NA	NA	NA	NA	NA
E71K18C	bag30	RETOUCHED	COMPLETE	COMPLETE	CHERT	19.23	18.58	4.7	1.03498	3.95319	FLAKE		A	DIVERGENT	STEP	NO	Slightly_CURVED	FLAT	3	UNI OPP	PARALLEL	PLAIN	NULL	4.41	2.06	YES	YES		DIST	CONVEX	DORS	END	18.44	4.13	75				ENDSCRAPER	ENDSCRAPER	1	NA	NA	NA	NA	NA	NA	NA
E71K18C	bag30	RETOUCHED	COMPLETE	COMPLETE	CHERT	30.96	28.79	6.23	1.07537	4.62119	FLAKE		B	DIVERGENT	STEP	NO	Slightly_CURVED	FLAT	4	UNIDIR	CHECKED_PATTERN	PLAIN	NULL	5.58	2.96	YES	YES		DIST	CONVEX	DORS	END	28.16	5.38	65				ENDSCRAPER	ENDSCRAPER	1	NA	NA	NA	NA	NA	NA	NA
E71K18C	bag30	RETOUCHED	COMPLETE	COMPLETE	CHERT	55.61	49.89	25.22	1.11465	1.97819	FLAKE		B	DIVERGENT	STEP	NO	CURVED	Slightly_TWISTED	8	UNI LAT	CHECKED_PATTERN	PLAIN	NULL	0	6.66	YES	NO		DIST	CONVEX	DORS	END	48.42	11.05	70				ENDSCRAPER	ENDSCRAPER	1	NA	NA	NA	NA	NA	NA	NA
E71K18C	bag24	RETOUCHED	COMPLETE	COMPLETE	CHERT	48.7	43.39	22.05	1.12238	1.9678	FLAKE		C	DIVERGENT	STEP	NO	CURVED	FLAT	1	UNIDIR	SINGLE_ARRAY	REMOVED	NULL	NA	NA	NO	NO		DIST	CONVEX	DORS	END	39.31	18	80				ENDSCRAPER	ENDSCRAPER	2	DORS	PROX	END	CONV	16.86	10.57	70
E71K18C	bag30	RETOUCHED	COMPLETE	COMPLETE	CHERT	26.19	22.82	7.1	1.14768	3.21408	FLAKE		A	DIVERGENT	STEP	NO	CURVED	FLAT	3	UNIDIR	PARALLEL	PLAIN	NULL	5.9	2.66	YES	NO		DIST	CONVEX	DORS	END	19.08	4.39	70				ENDSCRAPER	ENDSCRAPER	2	DORS	RIGHT_TOT	SCALED	CONV	21.46	3.5	60
E71K18C	bag10	RETOUCHED	COMPLETE	COMPLETE	CHERT	40.7	34.2	18.3	1.19006	1.86885	FLAKE		B	DIVERGENT	OVERSHOT	NO	VERY_CURVED	FLAT	4	BIDIR	FISH_BONES	REMOVED	REMOVED			REMOVED		REMOVED	PROX	RECTILINEAR	DORS	BACK		11.1	75-80			BG	PROX ENDSCRAPER	ENDSCRAPER
E71K18C	bag30	RETOUCHED	COMPLETE	COMPLETE	CHERT	29.18	24.03	9.29	1.21432	2.58665	FLAKE		A	DIVERGENT	STEP	NO	CURVED	FLAT	6	UNI OPP	CHECKED_PATTERN	BRK	NULL	4.41	2.06	YES	NO		DIST	CONVEX	DORS	END	20.59	5.68	55				ENDSCRAPER	ENDSCRAPER	1	NA	NA	NA	NA	NA	NA	NA
E71K18C	bag30	RETOUCHED	COMPLETE	COMPLETE	CHERT	34.18	25.23	7.98	1.35474	3.16165	FLAKE		A	DIVERGENT	STEP	NO	CURVED	Slightly_TWISTED	4	UNIDIR	PARALLEL	PLAIN	NULL	9.86	3.54	YES	NO		DIST	CONVEX	DORS	END	21.28	8.02	60				ENDSCRAPER	ENDSCRAPER	2	DORS	LEFT_PROX	SCALED	CONV	22.75	3.19	60
E71K18C	bag24	RETOUCHED	COMPLETE	COMPLETE	CHERT	43.63	31.55	11.01	1.38288	2.86558	FLAKE		B	DIVERGENT	STEP	NO	CURVED	FLAT	3	UNIDIR	PARALLEL	REMOVED	NULL	NA	NA	NO	NO		DIST	CONVEX	DORS	END	29.29	8.55	85				ENDSCRAPER	ENDSCRAPER	2	DORS	PROX	END	CONV	15.2	4.75	55
E71K18C	bag30	RETOUCHED	COMPLETE	COMPLETE	CHERT	32.87	23.68	5.88	1.38809	4.02721	FLAKE		A	DIVERGENT	STEP	NO	Slightly_CURVED	FLAT	4	UNIDIR	PARALLEL	PLAIN	NULL	7.94	4.28	YES	NO		DIST	CONVEX	DORS	END	22.41	4.1	55				ENDSCRAPER	ENDSCRAPER	1	NA	NA	NA	NA	NA	NA	NA
E71K18C	bag30	RETOUCHED	COMPLETE	COMPLETE	CHERT	37.21	21.92	4.52	1.69754	4.84956	FLAKE		B	DIVERGENT	STEP	NO	Slightly_CURVED	FLAT	4	UNI OPP	CHECKED_PATTERN	PLAIN	NULL	6.4	1.83	YES	NO		DIST	CONVEX	DORS	END	18.51	3.85	70				ENDSCRAPER	ENDSCRAPER	1	NA	NA	NA	NA	NA	NA	NA
E71K18C	bag30	RETOUCHED	COMPLETE	COMPLETE	CHERT	42.02	18.98	6.06	2.21391	3.13201	FLAKE		B	DIVERGENT	HINGED	NO	FLAT	FLAT	3	UNI LAT	Y	PLAIN	NULL	5.74	2.39	YES	NO		RIGHT_MED	CONC	DORS	BACK	21.19	3.93	80				NOTCH	NOTCH	1	NA	NA	NA	NA	NA	NA	NA
E71K18C	bag15	DEBITAGE	COMPLETE	COMPLETE	CHERT	40.8	33.3	10	1.22523	3.33	FLAKE		B	IRREG	HINGED	NO	CONVEX	FLAT	2	UNI OPP	SINGLE_ARRAY	PLAIN	NO	22.2	10.2	Very_SALIENT		NO	NA										FLAKE
E71K18C	bag15	PRIMARY_FLK	COMPLETE	COMPLETE	CHERT	55.7	43.8	7.9	1.27169	5.5443	FLAKE		B	IRREG	Slightly_OVERSHOT	NO	NA	NA	4	UNIDIR		LINEAR/PUNCT																	DECORT
E71K18C	bag13	PRIMARY_FLK	COMPLETE	COMPLETE	CHERT	40.1	50.7	14	0.790927	3.62143	FLAKE		D	RECTANGLE	FEATHER	NO	NA	NA	5	UNIDIR		PLAIN																	DECORT
E71K18C	bag15	PRIMARY_FLK	COMPLETE	COMPLETE	CHERT	32.2	32.3	10	0.996904	3.23	FLAKE		E	RECTANGLE	FEATHER	NO	NA	NA	0	NA	NA	CORT																	DECORT
E71K18C	bag15	PRIMARY_FLK	COMPLETE	COMPLETE	CHERT	38.8	34.5	13	1.12464	2.65385	FLAKE		E	RECTANGLE	FEATHER	NO	NA	NA	0	NA	NA	CORT																	DECORT
E71K18C	bag11	CTE	COMPLETE	COMPLETE	CHERT	27.9	45.5	5	0.613187	9.1	FLAKE		A	ROUNDED	Slightly_OVERSHOT	NO	CURVED	FLAT	1	UNIDIR	SINGLE_ARRAY	FAC	NO			SALIENT		NO	NA										Core_tablet
E71K20B	bag7	CTE	COMPLETE	COMPLETE	CHERT	21.92	29.71	8.57	0.737799	3.46674	FLAKE		C	ROUNDED	FEATHER	NO	FLAT	FLAT	2	UNIDIR	SINGLE_ARRAY	DIH	NA	22.33	7.38	YES	YES												DEBORDANT
E71K18C	bag19	CTE	COMPLETE	COMPLETE	CHERT	33.99	31.08	10.35	1.09363	3.0029	FLAKE		A	ROUNDED	HINGED	NO	CONVEX	FLAT	4	UNIDIR	PARALLEL	PLAIN	NA	17.56	8.86	YES	NO												OTHER
E71K20B	bag7	CTE	COMPLETE	COMPLETE	CHERT	33.84	26.96	14.66	1.25519	1.83902	FLAKE		B	ROUNDED	FEATHER	NO	Slightly_CURVED	FLAT	4	UNI LAT	CHECKED_PATTERN	PLAIN	NA	15.14	9.41	NO	YES												DEBORDANT
E71K20B	bag7	CTE	COMPLETE	COMPLETE	CHERT	32.63	25.42	10.49	1.28363	2.42326	FLAKE		B	ROUNDED	BRK	YES	Slightly_CURVED	FLAT	4	UNI LAT	CHECKED_PATTERN	PLAIN	NA	10.59	1.74	NO	YES												DEBORDANT
E71K20A	Bag1	CTE	COMPLETE	COMPLETE	CHERT	26.4	18.9	6.7	1.39683	2.8209	FLAKE		A	ROUNDED	HINGED	NO	SINUOUS	FLAT	3	LAT	CHECKED_PATTERN	PLAIN	NO	10.7	5.3	SALIENT		NO	NA										DEBORDANT
E71K20A	Bag2	CTE	COMPLETE	COMPLETE	CHERT	54.5	38.6	17.6	1.41192	2.19318	FLAKE		A	ROUNDED	OVERSHOT	NO	CURVED	FLAT	8	CENTRIP	CHECKED_PATTERN	CORT	NO			DEFORMED		NO	NA										CTE
E71K20A	Bag2	CTE	COMPLETE	COMPLETE	CHERT	37.8	26.2	16.2	1.44275	1.61728	FLAKE		B	ROUNDED	HINGED	NO	CONVEX	FLAT	3	LAT	CHECKED_PATTERN	CORT	NO			SALIENT		NO	NA										CTE
E71K20B	bag7	CTE	COMPLETE	COMPLETE	CHERT	33.36	21.43	7.78	1.5567	2.7545	FLAKE		A	ROUNDED	HINGED	NO	Slightly_CURVED	FLAT	5	UNI LAT	CHECKED_PATTERN	PLAIN	pointed	5.27	2.12	YES	NO												DEBORDANT
E71K18C	bag15	CTE	COMPLETE	COMPLETE	CHERT	50.1	31	8.1	1.61613	3.82716	FLAKE		A	ROUNDED	Slightly_OVERSHOT	NO	CURVED	FLAT	7	UNI LAT	CHECKED_PATTERN	LINEAR/PUNCT	NO			SALIENT		NO	NA										DEBORDANT
E71K20A	Bag2	CTE	COMPLETE	COMPLETE	CHERT	52.1	31.4	9.4	1.65924	3.34043	FLAKE		A	ROUNDED	HINGED	NO	FLAT	FLAT	7	UNIDIR	CHECKED_PATTERN	PLAIN	NO	14.4	7.4	SALIENT		NO	NA										CTE
E71K20A	Bag1	CTE	COMPLETE	COMPLETE	CHERT	38.1	22.5	17.3	1.69333	1.30058	FLAKE		B	ROUNDED	STEP	NO	Slightly_CURVED	FLAT	3	LAT	CHECKED_PATTERN	DIH	NO	17	9.7	SALIENT		NO	NA										Core_tablet
E71K20B	bag2	CTE	COMPLETE	COMPLETE	CHERT	45.51	23.89	9.39	1.90498	2.5442	FLAKE		A	ROUNDED	OVERSHOT	NO	CURVED	FLAT	5	UNI OPP	INVERTED_Y	PLAIN	NA	16.69	4.15	YES	NO												PLUNGING
E71K18C	bag32	CTE	COMPLETE	COMPLETE	CHERT	30.41	15.64	9.85	1.94437	1.58782	FLAKE		B	ROUNDED	STEP	NO	CURVED	Slightly_TWISTED	4	RIDGE	PARALLEL	LINEAR/PUNCT	NA	NA	NA	YES	YES												CRESTED
E71K18C	bag13	DEBITAGE	COMPLETE	COMPLETE	CHERT	23.1	29.6	9.1	0.780405	3.25275	FLAKE		B	ROUNDED	FEATHER	NO	FLAT	FLAT	4	UNI LAT	CHECKED_PATTERN	PLAIN	NO	24	8	Very_SALIENT		NO	NA										CORT DEBORDANT
E71K18C	bag15	DEBITAGE	COMPLETE	COMPLETE	CHERT	26	29.7	6.4	0.875421	4.64062	FLAKE		B	ROUNDED	HINGED	NO	CONVEX	FLAT	4	CENTRIP	RADIATING	DIH	NO	12.8	7	SALIENT		NO	NA										FLAKE
E71K18C	bag13	DEBITAGE	COMPLETE	COMPLETE	CHERT	20.7	23	7	0.9	3.28571	FLAKE		A	ROUNDED	FEATHER	NO	Slightly_CURVED	FLAT	2	UNIDIR	SINGLE_ARRAY	REMOVED	REMOVED			SALIENT		NO	NA										FLAKE
E71K18C	bag15	DEBITAGE	COMPLETE	COMPLETE	CHERT	21.7	23.7	5.7	0.915612	4.15789	FLAKE		B	ROUNDED	FEATHER	NO	Slightly_CURVED	FLAT	1	LAT	SINGLE_ARRAY	PLAIN	NO	13.2	4.7	Very_SALIENT		NO	NA										FLAKE
E71K18C	bag13	DEBITAGE	COMPLETE	COMPLETE	CHERT	31	32.7	7.4	0.948012	4.41892	FLAKE		A	ROUNDED	HINGED	NO	CONVEX	FLAT	4	UNI LAT	CHECKED_PATTERN	PLAIN	NO	27.9	6.2	Very_SALIENT		NO	NA										FLAKE
E71K18C	bag15	DEBITAGE	COMPLETE	COMPLETE	CHERT	19.4	20	3.3	0.97	6.06061	FLAKE		B	ROUNDED	Slightly_OVERSHOT	YES	Slightly_CURVED	FLAT	1	UNIDIR	SINGLE_ARRAY	PLAIN	NO	fract		SALIENT		NO	NA										FLAKE
E71K18C	bag15	DEBITAGE	COMPLETE	COMPLETE	CHERT	20.6	19.4	6.9	1.06186	2.81159	FLAKE		C	ROUNDED	FEATHER	NO	Slightly_CURVED	FLAT	1	UNIDIR	SINGLE_ARRAY	CORT	NO	17.8	6.5	SALIENT		NO	NA										DECORT
E71K18C	bag15	DEBITAGE	COMPLETE	COMPLETE	CHERT	30.9	26	9.1	1.18846	2.85714	FLAKE		B	ROUNDED	OVERSHOT	NO	VERY_CURVED	FLAT	3	UNIDIR	CHECKED_PATTERN	DIH	NO	4.8	3.4	Slightly_SALIENT		NO	NA										CORT DEBORDANT
E71K18C	bag15	DEBITAGE	COMPLETE	COMPLETE	CHERT	26.8	20.4	5.7	1.31373	3.57895	FLAKE		B	ROUNDED	FEATHER	NO	Slightly_CURVED	FLAT	5	UNI OPP	CHECKED_PATTERN	PLAIN	NO	12.5	4	DEFORMED		NO	NA										CORT DEBORDANT
E71K18C	bag15	DEBITAGE	COMPLETE	COMPLETE	CHERT	29.3	21.2	4.4	1.38208	4.81818	FLAKE		B	ROUNDED	FEATHER	NO	CURVED	FLAT	3	BIDIR	INVERTED_Y	PLAIN	NO	11.9	4.5	Very_SALIENT		NO	NA										CORT DEBORDANT
E71K18C	bag15	DEBITAGE	COMPLETE	COMPLETE	CHERT	33.2	23.3	4.5	1.42489	5.17778	FLAKE		B	ROUNDED	FEATHER	NO	CURVED	FLAT	3	BIDIR	CHECKED_PATTERN	FAC	NO	15.7	4.4	SALIENT		NO	NA										FLAKE
E71K18C	bag15	DEBITAGE	COMPLETE	COMPLETE	CHERT	41.3	26.4	8.8	1.56439	3	FLAKE		A	ROUNDED	FEATHER	NO	Slightly_CURVED	FLAT	5	UNIDIR	PARALLEL	DIH_SEMICORT	NO	21.7	4.1	SALIENT		NO	NA										FLAKE
E71K18C	bag15	DEBITAGE	COMPLETE	COMPLETE	CHERT	38.1	24	12	1.5875	2	FLAKE		D	ROUNDED	FEATHER	NO	FLAT	Slightly_TWISTED	4	UNIDIR	CHECKED_PATTERN	PLAIN	NO	6.8	3.4	SALIENT		NO	NA										DECORT
E71K18C	bag15	DEBITAGE	COMPLETE	COMPLETE	CHERT	35.4	20.7	5.8	1.71014	3.56897	FLAKE		B	ROUNDED	FEATHER	NO	VERY_CURVED	FLAT	7	BIDIR	INVERTED_Y	PLAIN	NO	13.2	6	DEFORMED		NO	NA										CORT DEBORDANT
E71K18C	bag15	PRIMARY_FLK	COMPLETE	COMPLETE	CHERT	34.2	44.9	6.2	0.761693	7.24194	FLAKE		B	ROUNDED	FEATHER	NO	NA	NA	3	UNIDIR		CORT																	DECORT
E71K18C	bag15	PRIMARY_FLK	COMPLETE	COMPLETE	CHERT	35.2	45.6	19	0.77193	2.4	FLAKE		D	ROUNDED	Slightly_OVERSHOT	NO	NA	NA	2	UNI LAT		CORT																	DECORT
E71K18C	bag13	PRIMARY_FLK	COMPLETE	COMPLETE	CHERT	32.4	39.7	10	0.816121	3.97	FLAKE		C	ROUNDED	FEATHER	NO	NA	NA	6	BIDIR		LINEAR/PUNCT																	DECORT
E71K18C	bag15	PRIMARY_FLK	COMPLETE	COMPLETE	CHERT	42.8	51.4	7.1	0.832685	7.23944	FLAKE		D	ROUNDED	Slightly_OVERSHOT	NO	NA	NA	3	UNIDIR		LINEAR/PUNCT																	DECORT
E71K18C	bag15	PRIMARY_FLK	COMPLETE	COMPLETE	CHERT	40.4	40	13.4	1.01	2.98507	FLAKE		D	ROUNDED	FEATHER	NO	NA	NA	2	LAT		CORT																	DECORT
E71K18C	bag15	PRIMARY_FLK	COMPLETE	COMPLETE	CHERT	57.8	54.9	14.5	1.05282	3.78621	FLAKE		D	ROUNDED	FEATHER	NO	NA	NA	4	BIDIR		PLAIN																	DECORT
E71K18C	bag15	PRIMARY_FLK	COMPLETE	COMPLETE	CHERT	57	52	27.2	1.09615	1.91176	FLAKE		E	ROUNDED	FEATHER	NO	NA	NA	0	NA	NA	CORT																	DECORT
E71K18C	bag13	PRIMARY_FLK	COMPLETE	COMPLETE	CHERT	35.3	31.8	9.6	1.11006	3.3125	FLAKE		D	ROUNDED	FEATHER	NO	NA	NA	3	LAT		CORT																	DECORT
E71K18C	bag15	PRIMARY_FLK	COMPLETE	COMPLETE	CHERT	41.1	33.4	12	1.23054	2.78333	FLAKE		D	ROUNDED	FEATHER	NO	NA	NA	3	LAT		CORT																	DECORT
E71K18C	bag15	PRIMARY_FLK	COMPLETE	COMPLETE	CHERT	47.3	36.4	18.3	1.29945	1.98907	FLAKE		E	ROUNDED	FEATHER	NO	NA	NA	0	NA	NA	DIH																	DECORT
E71K18C	bag15	PRIMARY_FLK	COMPLETE	COMPLETE	CHERT	40.1	27.8	9.6	1.44245	2.89583	FLAKE		E	ROUNDED	OVERSHOT	NO	NA	NA	0	NA	NA	CORT																	DECORT
E71K18C	bag15	PRIMARY_FLK	COMPLETE	COMPLETE	CHERT	59.2	40	9.7	1.48	4.12371	FLAKE		C	ROUNDED	FEATHER	NO	NA	NA	1	UNIDIR		PLAIN																	DECORT
E71K18C	bag13	PRIMARY_FLK	COMPLETE	COMPLETE	CHERT	45.6	30	14	1.52	2.14286	FLAKE		E	ROUNDED	FEATHER	NO	NA	NA	0	NA	NA	PLAIN																	DECORT
E71K18C	bag13	PRIMARY_FLK	COMPLETE	COMPLETE	CHERT	57.9	34.8	7.4	1.66379	4.7027	FLAKE		B	ROUNDED	FEATHER	NO	NA	NA	5	UNIDIR		PLAIN																	DECORT
E71K18C	bag10	RETOUCHED	COMPLETE	COMPLETE	CHERT	28.4	37.4	10.1	0.759358	3.70297	FLAKE		B	ROUNDED	STEP	NO	Slightly_CURVED	FLAT	1	UNIDIR	SINGLE_ARRAY	CORT	NO	26.9	10.3	SALIENT		NO	DIST	CONVEX	DORS	SEMI_ABRUPT		6.1	65-70			BG	TRANSVERSE ENDSCRAPER	ENDSCRAPER
E71K18C	bag10	RETOUCHED	COMPLETE	COMPLETE	CHERT	28.2	36.6	6.8	0.770492	5.38235	FLAKE		D	ROUNDED	STEP	Slightly	CURVED	FLAT	1	UNIDIR	SINGLE_ARRAY	PLAIN	NO	12.2	5.6	SALIENT		NO	DIST	CONVEX	DORS	SEMI_ABRUPT		4.4	65-70			BG	TRANSVERSE ENDSCRAPER	ENDSCRAPER
E71K18C	bag30	RETOUCHED	COMPLETE	COMPLETE	CHERT	38.95	41.03	9.83	0.949305	4.17396	FLAKE		A	ROUNDED	STEP	NO	Slightly_CURVED	FLAT	4	UNI OPP	CHECKED_PATTERN	FAC	NULL	35.75	9.12	YES	YES		DIST	CONVEX	DORS	END	36.64	3.23	70				ENDSCRAPER	ENDSCRAPER	1	NA	NA	NA	NA	NA	NA	NA
E71K18C	bag28	RETOUCHED	COMPLETE	COMPLETE	CHERT	33.31	33.71	9.54	0.988134	3.53354	FLAKE		A	ROUNDED	FEATHER	NO	Slightly_CURVED	FLAT	2	LAT	CHECKED_PATTERN	BRK	NULL	NA	NA	YES	NO		RIGHT_PROX	CONC	VENTR	DENT	9.53	2.43	0				NOTCH	NOTCH	0	NA	NA	NA	NA	NA	NA	NA
E71K18C	bag28	RETOUCHED	COMPLETE	COMPLETE	CHERT	42.79	41.67	11.3	1.02688	3.68761	FLAKE		A	ROUNDED	FEATHER	NO	CONVEX	FLAT	4	UNI LAT	PARALLEL	DIH	NULL	6.55	16.86	YES	NO		DIST	CONC	VENTR	DENT	8.71	3.3	0				NOTCH	NOTCH	1	NA	NA	NA	NA	NA	NA	NA
E71K18C	bag28	RETOUCHED	COMPLETE	COMPLETE	CHERT	46.21	41.91	13.33	1.1026	3.14404	FLAKE		C	ROUNDED	HINGED	NO	Slightly_CURVED	FLAT	1	LAT	SINGLE_ARRAY	PLAIN	NULL	33.13	7.01	YES	NO		RIGHT_MED	CONC	VENTR	DENT	9.18	1.94	0				NOTCH	NOTCH	1	NA	NA	NA	NA	NA	NA	NA
E71K18C	bag10	RETOUCHED	COMPLETE	COMPLETE	CHERT	39.7	33.6	14.5	1.18155	2.31724	FLAKE		B	ROUNDED	STEP	NO	Slightly_CURVED	FLAT	3	UNI LAT	CHECKED_PATTERN	FAC	NO	18.9	5.7	BRK		BRK	DIST	CONVEX	DORS	SEMI_ABRUPT		10	65-70			BG	DIST ENDSCRAPER	ENDSCRAPER
E71K18C	bag30	RETOUCHED	COMPLETE	COMPLETE	CHERT	32.51	27.33	6.95	1.18954	3.93237	FLAKE		A	ROUNDED	STEP	NO	CURVED	FLAT	5	UNI LAT	PARALLEL	FAC	NULL	16.6	5.37	YES	YES		DIST	CONVEX	DORS	END	25.97	5.4	75				ENDSCRAPER	ENDSCRAPER	1	NA	NA	NA	NA	NA	NA	NA
E71K18C	bag30	RETOUCHED	COMPLETE	COMPLETE	CHERT	26.75	22.28	8.71	1.20063	2.55798	FLAKE		A	ROUNDED	STEP	NO	CURVED	Slightly_TWISTED	4	UNIDIR	PARALLEL	PLAIN	NULL	10.28	2.77	YES	NO		DIST	CONVEX	DORS	END	21.49	8.94	60				ENDSCRAPER	ENDSCRAPER	1	NA	NA	NA	NA	NA	NA	NA
E71K18C	bag30	RETOUCHED	COMPLETE	COMPLETE	CHERT	53.44	43.05	19.93	1.24135	2.16006	FLAKE		C	ROUNDED	STEP	NO	FLAT	FLAT	1	UNIDIR	SINGLE_ARRAY	CORT	NULL	25.6	19.35	YES	NO		DIST	CONVEX	DORS	END	30.6	13.51	70				ENDSCRAPER	ENDSCRAPER	1	NA	NA	NA	NA	NA	NA	NA
E71K18C	bag30	RETOUCHED	COMPLETE	COMPLETE	CHERT	32.67	25.79	6.32	1.26677	4.0807	FLAKE		A	ROUNDED	STEP	NO	CURVED	FLAT	3	UNIDIR	Y	FAC	NULL	16.83	4.74	YES	NO		DIST	CONVEX	DORS	END	24.79	5.94	80				ENDSCRAPER	ENDSCRAPER	1	NA	NA	NA	NA	NA	NA	NA
E71K18C	bag10	RETOUCHED	COMPLETE	COMPLETE	CHERT	41.3	32.3	15.1	1.27864	2.13907	FLAKE		D	ROUNDED	STEP	NO	Slightly_CURVED	FLAT	0	NA	NA	CORT	NO	26.6	11	SALIENT		NO	DIST	CONVEX	DORS	BACK		13.8	85-90			BG	DIST ENDSCRAPER	ENDSCRAPER
E71K18C	bag10	RETOUCHED	COMPLETE	COMPLETE	CHERT	39.4	29.1	8.6	1.35395	3.38372	FLAKE		B	ROUNDED	STEP	NO	Slightly_CURVED	FLAT	4	UNI LAT	PARALLEL	FAC	NO	21.4	8.1	SALIENT		NO	DIST	CONVEX	DORS	SEMI_ABRUPT		7.3	65-70			BG	DIST ENDSCRAPER	ENDSCRAPER
E71K18C	bag30	RETOUCHED	COMPLETE	COMPLETE	CHERT	40.5	28.58	10.67	1.41707	2.67854	FLAKE		B	ROUNDED	STEP	NO	Slightly_CURVED	FLAT	3	UNIDIR	CHECKED_PATTERN	PLAIN	NULL	18.16	6.84	YES	YES		DIST	CONVEX	DORS	END	24.03	6.92	70				ENDSCRAPER	ENDSCRAPER	1	NA	NA	NA	NA	NA	NA	NA
E71K18C	bag30	RETOUCHED	COMPLETE	COMPLETE	CHERT	29.93	20.51	6.42	1.45929	3.1947	FLAKE		B	ROUNDED	STEP	NO	Slightly_CURVED	FLAT	2	UNI LAT	SINGLE_ARRAY	DIH	NULL	10.24	4.25	YES	NO		DIST	CONVEX	DORS	END	20.2	6.83	65				ENDSCRAPER	ENDSCRAPER	1	NA	NA	NA	NA	NA	NA	NA
E71K18C	bag10	RETOUCHED	COMPLETE	COMPLETE	CHERT	43	28.1	12.6	1.53025	2.23016	FLAKE		B	ROUNDED	STEP	NO	FLAT	FLAT	5	UNI LAT	FISH_BONES	PLAIN	NO	10.4	6.9	DIFFUSED		NO	DIST	CONVEX	DORS	SEMI_ABRUPT		7.9	70-75			BG	DIST ENDSCRAPER SCRAPER	ENDSCRAPER
E71K18C	bag10	RETOUCHED	COMPLETE	COMPLETE	CHERT	43.4	28.2	12.4	1.53901	2.27419	FLAKE		D	ROUNDED	STEP	NO	FLAT	FLAT	1	OPPOS	SINGLE_ARRAY	PLAIN	NO	6.8	2.7	Slightly_SALIENT		NO	DIST	CONVEX	DORS	SEMI_ABRUPT		11.1	70-75			BG	DIST ENDSCRAPER	ENDSCRAPER
E71K18C	bag30	RETOUCHED	COMPLETE	COMPLETE	CHERT	46.36	29.94	12.95	1.54843	2.31197	FLAKE		B	ROUNDED	STEP	NO	CURVED	TWISTED	4	UNI LAT	CHECKED_PATTERN	PLAIN	NULL	10.3	5.99	YES	NO		DIST	CONVEX	DORS	END	23	6.21	85				ENDSCRAPER	ENDSCRAPER	2	DORS	RIGHT_TOT	SCALED	CONV	30.33	4.39	55
E71K18C	bag28	RETOUCHED	COMPLETE	COMPLETE	CHERT	23.6	15.23	5.24	1.54957	2.90649	FLAKE		A	ROUNDED	HINGED	NO	Slightly_CURVED	FLAT	2	UNIDIR	SINGLE_ARRAY	FAC	NULL	9.79	4.03	YES	NO		LEFT_PROX	CONC	VENTR	DENT	8.06	2.5	0				NOTCH	NOTCH	1	NA	NA	NA	NA	NA	NA	NA
E71K18C	bag25	RETOUCHED	COMPLETE	COMPLETE	CHERT	26.5	16.2	3.1	1.6358	5.22581	FLAKE		A	ROUNDED	FEATHER	YES	CURVED	FLAT	5	BIDIR	CHECKED_PATTERN	PLAIN	NO	9.2	2.2	Very_SALIENT		NO	LEFTPROX	RECTILINEAR	DORS	SEMI_ABRUPT							RET FLAKE	RET
E71K18C	bag30	RETOUCHED	COMPLETE	COMPLETE	CHERT	31.22	19.05	6.39	1.63885	2.98122	FLAKE		A	ROUNDED	STEP	NO	Slightly_CURVED	FLAT	4	UNIDIR	INVERTED_Y	FAC	NULL	10.37	4.41	YES	YES		DIST	CONVEX	DORS	END	18.17	6.32	80				ENDSCRAPER	ENDSCRAPER	1	NA	NA	NA	NA	NA	NA	NA
E71K18C	bag10	RETOUCHED	COMPLETE	COMPLETE	CHERT	52.8	31.9	11.6	1.65517	2.75	FLAKE		C	ROUNDED	STEP	NO	FLAT	FLAT	5	UNIDIR	Y	PLAIN	NO	21.1	6.6	Very_SALIENT		NO	DIST	CONVEX	DORS	SEMI_ABRUPT		10.9	60-65			BG	DIST ENDSCRAPER	ENDSCRAPER
E71K18C	bag29	RETOUCHED	COMPLETE	COMPLETE	CHERT	19.6	15.6	3.4	1.25641	4.58824	FLAKE		A	DIV_ROUNDED	FEATHER	NO	FLAT	FLAT	4	BIDIR	FISH_BONES	REMOVED	REMOVED			REMOVED		REMOVED	PROX_LEFTDIST	RECTILINEAR	DORS	BACK		2.9	80-85	60-65	70-75	BG	OBLIQUE_PROX_TRUNC_POINT	TRUNC
E71K18C	bag29	RETOUCHED	COMPLETE	COMPLETE	CHERT	16.6	12.8	3.5	1.29688	3.65714	FLAKE		A	DIV_ROUNDED	FEATHER	NO	FLAT	FLAT	4	UNIDIR	Y	REMOVED	REMOVED			SALIENT		YES	PROX	RECTILINEAR	DORS	BACK		3.3	75-80		60-65	BG	OBLIQUE_PROX_TRUNC	TRUNC
E71K18C	bag29	RETOUCHED	COMPLETE	COMPLETE	CHERT	16.6	9	1.8	1.84444	5	FLAKE		A	DIV_ROUNDED	FEATHER	NO	Slightly_CURVED	FLAT	3	UNI LAT	CHECKED_PATTERN	REMOVED	REMOVED			SALIENT		YES	PROX	CONVEX	DORS	SEMI_ABRUPT		2.3	55-60		65-70	BG	OBLIQUE_PROX_TRUNC	TRUNC
E71K18C	bag29	RETOUCHED	COMPLETE	COMPLETE	CHERT	16.8	13.5	4.6	1.24444	2.93478	FLAKE		A	DIV_ROUNDED	FEATHER	NO	Slightly_CURVED	FLAT	2	BIDIR	PARALLEL	REMOVED	REMOVED			REMOVED		REMOVED	PROX_LEFT	RECTILINEAR	DORS	BACK		3.1	85-90		65-70	BG	OBLIQUE_PROX_TRUNC_BACKED	TRUNC
E71K18C	bag29	RETOUCHED	COMPLETE	COMPLETE	CHERT	22.2	17.6	3.7	1.26136	4.75676	FLAKE		A	DIV_ROUNDED	FEATHER	NO	Slightly_CURVED	FLAT	4	UNI LAT	Y	REMOVED	REMOVED			SALIENT		YES	PROX_LEFT	RECTILINEAR	DORS	SEMI_ABRUPT		3.5	75-80		85-90	BG	OBLIQUE_PROX_TRUNC_RET	TRUNC
E71K18C	bag29	RETOUCHED	COMPLETE	COMPLETE	CHERT	19.9	13.6	3.5	1.46324	3.88571	FLAKE		A	DIV_ROUNDED	FEATHER	NO	Slightly_CURVED	FLAT	3	UNI LAT	CHECKED_PATTERN	REMOVED	REMOVED			REMOVED		REMOVED	PROX_LEFT	RECTILINEAR	DORS	BACK		3.9	70-75		60-65	BG	OBLIQUE_PROX_TRUNC_BACKED	TRUNC
E71K18C	bag29	RETOUCHED	COMPLETE	COMPLETE	CHERT	22.1	14.1	3	1.56738	4.7	FLAKE		A	DIV_ROUNDED	FEATHER	NO	Slightly_CURVED	FLAT	2	UNIDIR	SINGLE_ARRAY	REMOVED	REMOVED			REMOVED		REMOVED	PROX	CONC	DORS	BACK		3	75-80		60-65	BG	OBLIQUE_PROX_TRUNC	TRUNC
E71K18C	bag29	RETOUCHED	COMPLETE	COMPLETE	CHERT	18.2	11.4	2.3	1.59649	4.95652	FLAKE		A	DIV_ROUNDED	FEATHER	NO	Slightly_CURVED	FLAT	2	UNIDIR	PARALLEL	REMOVED	REMOVED			SALIENT		YES	PROX_LEFT	RECTILINEAR	DORS	BACK		2.6	75-80		60-65	BG	OBLIQUE_PROX_TRUNC_BACKED	TRUNC
E71K18C	bag29	RETOUCHED	COMPLETE	COMPLETE	CHERT	18.1	10.2	4.5	1.77451	2.26667	FLAKE		A	DIV_ROUNDED	STEP	NO	CURVED	FLAT	2	UNIDIR	SINGLE_ARRAY	REMOVED	REMOVED			Very_SALIENT		YES	PROX_DIST	RECTILINEAR	DORS	BACK		4.2	80-85	75-80	60-65	BG	OBLIQUE_PROX_TRUNC_RET	TRUNC
E71K18C	bag29	RETOUCHED	COMPLETE	COMPLETE	CHERT	12.4	16.1	3	0.770186	5.36667	FLAKE		A	DEMI LUNE	FEATHER	NO	Slightly_CURVED	FLAT	5	BIDIR	CHECKED_PATTERN	REMOVED	REMOVED			REMOVED		REMOVED	PROX_RIGHTDIST	CONV_RECT	DORS	SEMI_ABRUPT		2.8	60-65		/	prox	PROX_TRUNC	TRUNC
E71K18C	bag13	PRIMARY_FLK	COMPLETE	COMPLETE	CHERT	33	56.6	10.8	0.583039	5.24074	FLAKE		D	TRIANGLE	FEATHER	NO	NA	NA	1	OPPOS		CORT																	DECORT
E71K18C	bag13	PRIMARY_FLK	COMPLETE	COMPLETE	CHERT	29.7	45.7	7	0.649891	6.52857	FLAKE		B	TRIANGLE	Slightly_OVERSHOT	NO	NA	NA	3	UNIDIR		PLAIN																	DECORT
E71K18C	bag15	PRIMARY_FLK	COMPLETE	COMPLETE	CHERT	42.4	45.2	9.9	0.938053	4.56566	FLAKE		D	TRIANGLE	OVERSHOT	NO	NA	NA	1	UNIDIR		CORT																	DECORT
E71K18C	bag15	PRIMARY_FLK	COMPLETE	COMPLETE	CHERT	41.8	35.4	9.3	1.18079	3.80645	FLAKE		B	TRIANGLE	Slightly_OVERSHOT	NO	NA	NA	4	UNIDIR		PLAIN																	DECORT
E71K18C	bag25	FAILED_MICROBURIN	PROX	SMALL	CHERT	15.2	16.8	5	0.904762	3.36	INDET	BLADELET	A	ROUNDED	MICROBURIN	NO	NA	NA	3	UNIDIR	PARALLEL	FAC	NO	14.3	4.9	SALIENT		NO	LEFT	MICROBURIN						118			Failed_MB
E71K18C	bag25	FAILED_MICROBURIN	PROX	SMALL	CHERT	13.5	13.2	5.5	1.02273	2.4	INDET	BLADELET	A	ROUNDED	MICROBURIN	NO	NA	NA	3	UNIDIR	FISH_BONES	FAC	NO	9.8	5.7	SALIENT		NO	LEFT	MICROBURIN						104			Failed_MB
E71K18C	bag25	FAILED_MICROBURIN	PROX	SMALL	CHERT	14	13.1	4.7	1.0687	2.78723	INDET	BLADELET	C	ROUNDED	MICROBURIN	NO	NA	NA	3	UNI LAT	Y	LINEAR/PUNCT	NO			Slightly_SALIENT		NO	LEFT	MICROBURIN						124			Failed_MB
E71K18C	bag25	FAILED_MICROBURIN	PROX	SMALL	CHERT	22.7	19.7	4.6	1.15228	4.28261	INDET	BLADELET	A	ROUNDED	MICROBURIN	NO	Slightly_CURVED	FLAT	5	UNIDIR	Y	FAC	NO	14.5	3.2	SALIENT		NO	LEFT	MICROBURIN						108			Failed_MB
E71K18C	bag25	FAILED_MICROBURIN	PROX	SMALL	CHERT	15.9	13.7	3.9	1.16058	3.51282	INDET	BLADELET	A	ROUNDED	MICROBURIN	NO	NA	NA	2	UNIDIR	SINGLE_ARRAY	LINEAR/PUNCT	YES			SALIENT		NO	RIGHT	MICROBURIN						103			Failed_MB
E71K18C	bag31	MICROBURIN	DIST	SMALL	CHERT	17.8	14.7	1.9	1.21088	7.73684	INDET		D	CONVERGENT	FEATHER	NO	FLAT	FLAT	1	UNIDIR	SINGLE_ARRAY	ABS	ABS			ABS		ABS	LEFT	MICROBURIN						72			MB_dist
E71K18C	bag31	MICROBURIN	DIST	SMALL	CHERT	15.8	12.2	2.6	1.29508	4.69231	INDET		B	CONVERGENT	FEATHER	NO	FLAT	FLAT	2	UNIDIR	Y	ABS	ABS			ABS		ABS	LEFT	MICROBURIN						67			MB_dist
E71K18C	bag25	Piquant-triedre	DIST	SMALL	CHERT	19.5	11.7	3	1.66667	3.9	INDET		A	CONVERGENT	FEATHER	NO	VERY_CURVED	FLAT	2	UNIDIR	SINGLE_ARRAY	REMOVED	REMOVED			REMOVED		REMOVED	RIGHT	ONE_RET						121			PT_dist
E71K18C	bag30	RETOUCHED	DIST	SMALL	CHERT	20.76	10.7	2.88	1.94019	3.71528	INDET		C	CONVERGENT	FEATHER	NO	FLAT	FLAT	1	UNIDIR	SINGLE_ARRAY	ABS	NULL	NA	NA	NO	NO		LEFT_DIST	CONC	DORS	DENT	7.79	2.58	0				NOTCH	NOTCH	1	NA	NA	NA	NA	NA	NA	NA
E71K18C	bag30	RETOUCHED	COMPLETE	COMPLETE	CHERT	27.89	14.21	6.33	1.9627	2.24487	INDET		A	CONVERGENT	STEP	NO	Slightly_CURVED	FLAT	4	UNIDIR	CHECKED_PATTERN	PLAIN	NULL	2.66	6.44	NO	YES		LEFT_TOT	CONVEX	DORS	BACK	27.27	3.49	80				BACKED	BACKED	1	NA	NA	NA	NA	NA	NA	NA
E71K18C	bag30	RETOUCHED	COMPLETE	COMPLETE	CHERT	29.46	12.41	4.68	2.37389	2.65171	INDET		A	CONVERGENT	FEATHER	NO	Slightly_CURVED	FLAT	4	UNI OPP	CHECKED_PATTERN	REMOVED	NULL	NA	NA	NO	NO		LEFT_TOT	CONVEX	DORS	BACK	29.2	4.61	70				BACKED	BACKED	1	NA	NA	NA	NA	NA	NA	NA
E71K18C	bag30	RETOUCHED	COMPLETE	COMPLETE	CHERT	35.38	12.86	3.37	2.75117	3.81602	INDET		A	CONVERGENT	FEATHER	NO	Slightly_CURVED	FLAT	4	UNIDIR	FISH_BONES	REMOVED	NULL	NA	NA	NO	NO		LEFT_TOT	CONVEX	DORS	BACK	35.11	2.48	80				BACKED	BACKED	1	NA	NA	NA	NA	NA	NA	NA
E71K18C	bag30	RETOUCHED	COMPLETE	COMPLETE	CHERT	25.7	14.06	3.25	1.82788	4.32615	INDET		A	DEMI LUNE	FEATHER	NO	FLAT	FLAT	2	UNIDIR	SINGLE_ARRAY	REMOVED	NULL	NA	NA	NO	NO		RIGHT_PROX	CONVEX	DORS	BACK	17.98	2.66	70				BACKED	BACKED	1	NA	NA	NA	NA	NA	NA	NA
E71K18C	bag30	RETOUCHED	COMPLETE	COMPLETE	CHERT	20.65	10.52	3.61	1.96293	2.91413	INDET		A	DEMI LUNE	FEATHER	NO	FLAT	FLAT	3	UNIDIR	PARALLEL	REMOVED	NULL	2.66	6.44	NO	NO		RIGHT_TOT	CONVEX	DORS	BACK	20.66	3.58	70				BACKED	BACKED	1	NA	NA	NA	NA	NA	NA	NA
E71K18C	bag30	RETOUCHED	COMPLETE	COMPLETE	CHERT	25.24	12.63	3.69	1.99842	3.42276	INDET		A	DEMI LUNE	FEATHER	NO	Slightly_CURVED	FLAT	3	UNI OPP	CHECKED_PATTERN	REMOVED	NULL	NA	NA	NO	NO		RIGHT_TOT	CONVEX	DORS	BACK	19.3	1.6	70				BACKED	BACKED	1	NA	NA	NA	NA	NA	NA	NA
E71K18C	bag30	RETOUCHED	COMPLETE	COMPLETE	CHERT	22.71	11.28	2.73	2.0133	4.13187	INDET		A	DEMI LUNE	FEATHER	NO	Slightly_CURVED	FLAT	3	UNIDIR	PARALLEL	REMOVED	NULL	NA	NA	NO	NO		RIGHT_TOT	CONVEX	DORS	BACK	20.83	2.6	70				BACKED	BACKED	1	NA	NA	NA	NA	NA	NA	NA
E71K18C	bag30	RETOUCHED	COMPLETE	COMPLETE	CHERT	18.41	9.13	3.93	2.01643	2.32316	INDET		A	DEMI LUNE	FEATHER	NO	FLAT	FLAT	1	UNIDIR	SINGLE_ARRAY	BRK	NULL	NA	NA	NO	NO		RIGHT_TOT	CONVEX	DORS	BACK	18.47	3.96	70				BACKED	BACKED	1	NA	NA	NA	NA	NA	NA	NA
E71K18C	bag30	RETOUCHED	COMPLETE	COMPLETE	CHERT	14.94	6.94	2.1	2.15274	3.30476	INDET		A	DEMI LUNE	BRK	NO	FLAT	FLAT	1	UNIDIR	SINGLE_ARRAY	REMOVED	NULL	NA	NA	NO	NO		LEFT_TOT	CONVEX	DORS	BACK	13.71	2.05	70				BACKED	BACKED	1	NA	NA	NA	NA	NA	NA	NA
E71K18C	bag30	RETOUCHED	COMPLETE	COMPLETE	CHERT	24	11.07	3.56	2.16802	3.10955	INDET		A	DEMI LUNE	FEATHER	NO	Slightly_CURVED	FLAT	4	UNIDIR	FISH_BONES	BRK	NULL	NA	NA	NO	NO		LEFT_TOT	CONVEX	DORS	BACK	22.91	2.73	70				BACKED	BACKED	1	NA	NA	NA	NA	NA	NA	NA
E71K18C	bag30	RETOUCHED	COMPLETE	COMPLETE	CHERT	18.68	8.34	2.29	2.23981	3.64192	INDET		A	DEMI LUNE	FEATHER	NO	FLAT	FLAT	2	UNIDIR	SINGLE_ARRAY	REMOVED	NULL	NA	NA	NO	NO		LEFT_TOT	CONVEX	DORS	BACK	18.53	2.08	65				BACKED	BACKED	1	NA	NA	NA	NA	NA	NA	NA
E71K20B	bag9	RETOUCHED	COMPLETE	COMPLETE	CHERT	30.8	13.69	4.46	2.24982	3.06951	INDET		A	DEMI LUNE	FEATHER	NO	FLAT	FLAT	4	UNIDIR	CHECKED_PATTERN	REMOVED	NULL	0	0	NO	NO		RIGHT_TOT	CONV	DORS	BACK	30.99	4	80	70-75			ARCH-BACKED	BACKED	1
E71K18C	bag30	RETOUCHED	COMPLETE	COMPLETE	CHERT	24.67	10.81	2.47	2.28215	4.37652	INDET		A	DEMI LUNE	FEATHER	NO	FLAT	FLAT	3	UNIDIR	PARALLEL	REMOVED	NULL	NA	NA	NO	NO		LEFT_TOT	CONVEX	DORS	BACK	24.43	1.88	70				BACKED	BACKED	1	NA	NA	NA	NA	NA	NA	NA
E71K18C	bag30	RETOUCHED	COMPLETE	COMPLETE	CHERT	29.93	13.06	6.08	2.29173	2.14803	INDET		A	DEMI LUNE	FEATHER	NO	Slightly_CURVED	Slightly_TWISTED	2	UNIDIR	SINGLE_ARRAY	PLAIN	NULL	NA	NA	YES	NO		LEFT_TOT	CONVEX	DORS	BACK	29.19	5.03	70				BACKED	BACKED	1	NA	NA	NA	NA	NA	NA	NA
E71K18C	bag30	RETOUCHED	COMPLETE	COMPLETE	CHERT	23.69	10.24	3.9	2.31348	2.62564	INDET		A	DEMI LUNE	BRK	NO	Slightly_CURVED	Slightly_TWISTED	3	UNIDIR	FISH_BONES	REMOVED	NULL	NA	NA	NO	NO		RIGHT_TOT	CONVEX	DORS	BACK	23.12	3.77	70				BACKED	BACKED	1	NA	NA	NA	NA	NA	NA	NA
E71K18C	bag30	RETOUCHED	DIST	ALMOST_COMPLETE	CHERT	21.79	9.28	4.57	2.34806	2.03063	INDET		A	DEMI LUNE	BRK	NO	Slightly_CURVED	FLAT	2	UNIDIR	SINGLE_ARRAY	ABS	NULL	NA	NA	NO	NO		RIGHT_TOT	CONVEX	DORS	BACK	18.59	4.42	75				BACKED	BACKED	1	NA	NA	NA	NA	NA	NA	NA
E71K18C	bag30	RETOUCHED	COMPLETE	COMPLETE	CHERT	22.8	9.64	3.23	2.36515	2.98452	INDET		A	DEMI LUNE	BRK	NO	Slightly_CURVED	FLAT	4	UNIDIR	CHECKED_PATTERN	REMOVED	NULL	NA	NA	NO	NO		RIGHT_TOT	CONVEX	DORS	BACK	22.57	2.65	75				BACKED	BACKED	1	NA	NA	NA	NA	NA	NA	NA
E71K18C	bag30	RETOUCHED	COMPLETE	COMPLETE	CHERT	27.84	11.67	4.26	2.3856	2.73944	INDET		A	DEMI LUNE	BRK	NO	FLAT	FLAT	3	UNIDIR	PARALLEL	REMOVED	NULL	NA	NA	NO	NO		RIGHT_TOT	CONVEX	DORS	BACK	27.64	3.94	80				BACKED	BACKED	1	NA	NA	NA	NA	NA	NA	NA
E71K18C	bag30	RETOUCHED	COMPLETE	COMPLETE	CHERT	36.55	15.32	3.09	2.38577	4.95793	INDET		A	DEMI LUNE	BRK	NO	FLAT	FLAT	2	UNIDIR	SINGLE_ARRAY	REMOVED	NULL	NA	NA	NO	NO		LEFT_TOT	CONVEX	ALT	BACK	35.48	2.56	70				BACKED	BACKED	1	NA	NA	NA	NA	NA	NA	NA
E71K18C	bag30	RETOUCHED	COMPLETE	COMPLETE	CHERT	31.03	12.03	4.74	2.57938	2.53797	INDET		A	DEMI LUNE	BRK	NO	FLAT	FLAT	4	UNIDIR	CHECKED_PATTERN	REMOVED	NULL	NA	NA	NO	NO		RIGHT_TOT	CONVEX	DORS	BACK	28.71	2.87	70				BACKED	BACKED	1	NA	NA	NA	NA	NA	NA	NA
E71K18C	bag30	RETOUCHED	COMPLETE	COMPLETE	CHERT	41.94	16.24	3.5	2.58251	4.64	INDET		A	DEMI LUNE	BRK	NO	Slightly_CURVED	FLAT	5	BIDIR	CHECKED_PATTERN	REMOVED	NULL	NA	NA	NO	NO		RIGHT_TOT	CONVEX	ALT	BACK	41.83	3.86	85				BACKED	BACKED	1	NA	NA	NA	NA	NA	NA	NA
E71K18C	bag30	RETOUCHED	COMPLETE	COMPLETE	CHERT	28.64	11.06	3.91	2.58951	2.82864	INDET		A	DEMI LUNE	BRK	NO	FLAT	FLAT	2	UNIDIR	SINGLE_ARRAY	REMOVED	NULL	NA	NA	NO	NO		LEFT_TOT	CONVEX	DORS	BACK	24.54	2.71	75				BACKED	BACKED	1	NA	NA	NA	NA	NA	NA	NA
E71K18C	bag30	RETOUCHED	COMPLETE	COMPLETE	CHERT	18.16	6.99	2.55	2.598	2.74118	INDET		A	DEMI LUNE	BRK	NO	FLAT	FLAT	2	UNIDIR	SINGLE_ARRAY	REMOVED	NULL	NA	NA	NO	NO		LEFT_TOT	CONVEX	DORS	BACK	17.96	2.4	70				BACKED	BACKED	1	NA	NA	NA	NA	NA	NA	NA
E71K18C	bag30	RETOUCHED	COMPLETE	COMPLETE	CHERT	20.33	7.66	2.66	2.65405	2.8797	INDET		A	DEMI LUNE	FEATHER	NO	Slightly_CURVED	FLAT	3	UNIDIR	PARALLEL	REMOVED	NULL	NA	NA	NO	NO		LEFT_TOT	CONVEX	DORS	BACK	20.34	1.3	70				BACKED	BACKED	1	NA	NA	NA	NA	NA	NA	NA
E71K18C	bag30	RETOUCHED	COMPLETE	COMPLETE	CHERT	20.52	7.64	2.82	2.68586	2.70922	INDET		A	DEMI LUNE	FEATHER	NO	FLAT	FLAT	2	UNIDIR	SINGLE_ARRAY	REMOVED	NULL	NA	NA	NO	NO		LEFT_TOT	CONVEX	DORS	BACK	19.87	2.69	75				BACKED	BACKED	1	NA	NA	NA	NA	NA	NA	NA
E71K18C	bag30	RETOUCHED	COMPLETE	COMPLETE	CHERT	21.5	7.94	2.8	2.70781	2.83571	INDET		A	DEMI LUNE	FEATHER	NO	Slightly_CURVED	FLAT	3	UNIDIR	CHECKED_PATTERN	REMOVED	NULL	NA	NA	NO	NO		LEFT_TOT	CONVEX	DORS	BACK	20.22	2.09	70				BACKED	BACKED	1	NA	NA	NA	NA	NA	NA	NA
E71K18C	bag30	RETOUCHED	DIST	ALMOST_COMPLETE	CHERT	45.33	16.4	6.87	2.76402	2.38719	INDET		B	DEMI LUNE	FEATHER	NO	FLAT	FLAT	2	UNIDIR	SINGLE_ARRAY	ABS	NULL	NA	NA	NO	NO		RIGHT_TOT	CONVEX	DORS	BACK	44.99	6.91	65				BACKED	BACKED	1	NA	NA	NA	NA	NA	NA	NA
E71K18C	bag30	RETOUCHED	COMPLETE	COMPLETE	CHERT	25.61	9.19	3.09	2.78672	2.97411	INDET		A	DEMI LUNE	BRK	NO	FLAT	FLAT	2	UNIDIR	SINGLE_ARRAY	BRK	NULL	NA	NA	NO	NO		LEFT_TOT	CONVEX	DORS	BACK	24.98	2.31	75				BACKED	BACKED	1	NA	NA	NA	NA	NA	NA	NA
E71K18C	bag30	RETOUCHED	DIST	ALMOST_COMPLETE	CHERT	33.4	11.9	3.1	2.80672	3.83871	INDET		A	DEMI LUNE	FEATHER	NO	Slightly_CURVED	FLAT	4	UNIDIR	CHECKED_PATTERN	ABS	NULL	NA	NA	NO	NO		LEFT_TOT	CONVEX	DORS	BACK	31.7	2.84	60				BACKED	BACKED	1	NA	NA	NA	NA	NA	NA	NA
E71K18C	bag30	RETOUCHED	COMPLETE	COMPLETE	CHERT	38.16	13.51	3.32	2.82457	4.06928	INDET		A	DEMI LUNE	FEATHER	NO	Slightly_CURVED	FLAT	3	UNI OPP	Y	REMOVED	NULL	NA	NA	NO	NO		LEFT_TOT	CONVEX	DORS	BACK	38.13	2.86	60				BACKED	BACKED	1	NA	NA	NA	NA	NA	NA	NA
E71K18C	bag30	RETOUCHED	COMPLETE	COMPLETE	CHERT	30.54	10.63	4.4	2.873	2.41591	INDET		A	DEMI LUNE	HINGED	NO	FLAT	FLAT	2	UNIDIR	SINGLE_ARRAY	REMOVED	NULL	NA	NA	NO	NO		RIGHT_TOT	CONVEX	DORS	BACK	29.87	4.45	70				BACKED	BACKED	1	NA	NA	NA	NA	NA	NA	NA
E71K18C	bag30	RETOUCHED	COMPLETE	COMPLETE	CHERT	39	13.57	4.78	2.87399	2.83891	INDET		A	DEMI LUNE	STEP	NO	Slightly_CURVED	FLAT	4	UNI OPP	FISH_BONES	REMOVED	NULL	NA	NA	NO	NO		LEFT_TOT	CONVEX	DORS	BACK	37.93	3.45	70				BACKED	BACKED	1	NA	NA	NA	NA	NA	NA	NA
E71K18C	bag30	RETOUCHED	COMPLETE	COMPLETE	CHERT	32.85	11.23	4.07	2.9252	2.75921	INDET		A	DEMI LUNE	FEATHER	NO	Slightly_CURVED	FLAT	3	BIDIR	CHECKED_PATTERN	REMOVED	NULL	NA	NA	NO	NO		RIGHT_TOT	CONVEX	DORS	BACK	32.25	3.63	75				BACKED	BACKED	1	NA	NA	NA	NA	NA	NA	NA
E71K18C	bag30	RETOUCHED	COMPLETE	COMPLETE	CHERT	23.45	7.98	2.74	2.9386	2.91241	INDET		A	DEMI LUNE	FEATHER	NO	Slightly_CURVED	FLAT	2	UNIDIR	SINGLE_ARRAY	REMOVED	NULL	NA	NA	NO	NO		LEFT_TOT	CONVEX	DORS	BACK	22.85	1.99	70				BACKED	BACKED	1	NA	NA	NA	NA	NA	NA	NA
E71K20B	bag9	RETOUCHED	COMPLETE	COMPLETE	CHERT	35.33	11.9	3.19	2.96891	3.73041	INDET		A	DEMI LUNE	FEATHER	NO	FLAT	FLAT	4	UNIDIR	CHECKED_PATTERN	REMOVED	NULL	0	0	NO	NO		LEFT_TOT	CONV	DORS	BACK	31.87	1.53	70	50-55			ARCH-BACKED	BACKED	2	DORS	RIGHT_PROX	BACK	OBL_STRAIGHT	6.45	1.89	70
E71K18C	bag30	RETOUCHED	COMPLETE	COMPLETE	CHERT	20.32	6.8	1.6	2.98824	4.25	INDET		A	DEMI LUNE	FEATHER	NO	FLAT	FLAT	3	UNIDIR	FISH_BONES	REMOVED	NULL	NA	NA	NO	NO		LEFT_PROX	CONVEX	DORS	BACK	13.16	1.28	65				BACKED	BACKED	2	DORS	PROX	BACK	STRAIGHT	5.8	1.04	60
E71K18C	bag30	RETOUCHED	COMPLETE	COMPLETE	CHERT	36.94	12.19	4.54	3.03035	2.68502	INDET		A	DEMI LUNE	FEATHER	NO	Slightly_CURVED	FLAT	2	UNIDIR	SINGLE_ARRAY	REMOVED	NULL	NA	NA	NO	NO		RIGHT_TOT	CONVEX	DORS	BACK	36.85	4.96	65				BACKED	BACKED	1	NA	NA	NA	NA	NA	NA	NA
E71K18C	bag30	RETOUCHED	COMPLETE	COMPLETE	CHERT	43.29	14.03	4.42	3.08553	3.17421	INDET		B	DEMI LUNE	FEATHER	NO	Slightly_CURVED	Slightly_TWISTED	4	BIDIR	CHECKED_PATTERN	REMOVED	NULL	NA	NA	NO	NO		LEFT_TOT	CONVEX	DORS	BACK	43.37	3.63	70				BACKED	BACKED	1	NA	NA	NA	NA	NA	NA	NA
E71K18C	bag30	RETOUCHED	COMPLETE	COMPLETE	CHERT	37.65	12.16	3.11	3.09622	3.90997	INDET		A	DEMI LUNE	FEATHER	NO	FLAT	FLAT	2	UNIDIR	SINGLE_ARRAY	REMOVED	NULL	NA	NA	NO	NO		RIGHT_TOT	CONVEX	DORS	BACK	36.56	2.96	70				BACKED	BACKED	1	NA	NA	NA	NA	NA	NA	NA
E71K18C	bag30	RETOUCHED	COMPLETE	COMPLETE	CHERT	59.32	18.41	6.22	3.22216	2.95981	INDET		A	DEMI LUNE	STEP	NO	FLAT	FLAT	3	UNIDIR	CHECKED_PATTERN	REMOVED	NULL	NA	NA	NO	NO		LEFT_TOT	CONVEX	DORS	BACK	59.47	5.08	80				BACKED	BACKED	1	NA	NA	NA	NA	NA	NA	NA
E71K18C	bag31	MICROBURIN	DIST	SMALL	CHERT	12.8	6.8	3.1	1.88235	2.19355	INDET		A	DIST_CONV	FEATHER	NO	NA	NA		NA		ABS	ABS			ABS		ABS	LEFT	MICROBURIN						67			MB_dist
E71K18C	bag30	RETOUCHED	COMPLETE	COMPLETE	CHERT	16.31	8.31	1.88	1.9627	4.42021	INDET		A	DIST_CONV	BRK	NO	Slightly_CURVED	FLAT	2	UNIDIR	SINGLE_ARRAY	REMOVED	NULL	NA	NA	NO	NO		RIGHT_TOT	CONVEX	DORS	BACK	15.02	1.28	70				BACKED	BACKED	1	NA	NA	NA	NA	NA	NA	NA
E71K18C	bag30	RETOUCHED	DIST	ALMOST_COMPLETE	CHERT	21.21	9.31	2.62	2.2782	3.55344	INDET		A	DIST_CONV	FEATHER	NO	Slightly_CURVED	FLAT	3	UNIDIR	PARALLEL	ABS	NULL	NA	NA	NO	NO		LEFT_TOT	RECTILINEAR	DORS	BACK	17.17	2.04	70				BACKED	BACKED	1	NA	NA	NA	NA	NA	NA	NA
E71K18C	bag30	RETOUCHED	COMPLETE	COMPLETE	CHERT	35.76	15.04	3.98	2.37766	3.77889	INDET		A	DIST_CONV	FEATHER	NO	FLAT	FLAT	2	UNIDIR	SINGLE_ARRAY	REMOVED	NULL	NA	NA	NO	NO		LEFT_TOT	CONVEX	DORS	BACK	35.25	4.21	75				BACKED	BACKED	1	NA	NA	NA	NA	NA	NA	NA
E71K18C	bag30	RETOUCHED	COMPLETE	COMPLETE	CHERT	29.63	11.69	5.08	2.53464	2.30118	INDET		A	DIST_CONV	BRK	NO	Slightly_CURVED	FLAT	1	UNIDIR	SINGLE_ARRAY	REMOVED	NULL	NA	NA	NO	NO		LEFT_TOT	CONVEX	DORS	BACK	29.64	4.98	70				BACKED	BACKED	1	NA	NA	NA	NA	NA	NA	NA
E71K18C	bag30	RETOUCHED	COMPLETE	COMPLETE	CHERT	30.3	11.33	3.85	2.67432	2.94286	INDET		A	DIST_CONV	BRK	NO	Slightly_CURVED	Slightly_TWISTED	2	UNIDIR	SINGLE_ARRAY	LINEAR/PUNCT	NULL	NA	NA	NO	NO		LEFT_TOT	CONVEX	DORS	BACK	28.89	2.6	60				BACKED	BACKED	1	NA	NA	NA	NA	NA	NA	NA
E71K18C	bag30	RETOUCHED	COMPLETE	COMPLETE	CHERT	42.4	15.52	4.68	2.73196	3.31624	INDET		B	DIST_CONV	BRK	NO	Slightly_CURVED	FLAT	3	UNIDIR	Y	LINEAR/PUNCT	NULL	NA	NA	YES	YES		RIGHT_TOT	CONVEX	DORS	BACK	42.54	4.46	75				BACKED	BACKED	1	NA	NA	NA	NA	NA	NA	NA
E71K20A	Bag1	CTE	DIST	SMALL	CHERT	NA	NA	NA	NA	NA	INDET		A	DIVERGENT	HINGED	NO	CURVED	FLAT	7	UNI LAT	CHECKED_PATTERN	ABS	ABS			ABS		ABS	NA										CTE
E71K18C	bag28	MICROBURIN	PROX	SMALL	CHERT	13.2	12.6	4.1	1.04762	3.07317	INDET		A	DIVERGENT	MICROBURIN	NO	NA	NA		NA	NA	FAC	NO	8.3	4.3	SALIENT		NO	LEFT	MICROBURIN						74			MB_prox
E71K18C	bag28	MICROBURIN	PROX	SMALL	CHERT	16.8	12.2	3.5	1.37705	3.48571	INDET		A	DIVERGENT	MICROBURIN	NO	Slightly_CURVED	FLAT	3	UNIDIR	PARALLEL	FAC	NO	7.7	3.6	SALIENT		NO	RIGHT	MICROBURIN						54			MB_prox
E71K18C	bag28	MICROBURIN	PROX	SMALL	CHERT	17.4	12.5	2.6	1.392	4.80769	INDET		A	DIVERGENT	MICROBURIN	NO	Slightly_CURVED	FLAT	3	UNIDIR	PARALLEL	FAC	NO	7.2	2.2	SALIENT		NO	LEFT	MICROBURIN						83			MB_prox
E71K18C	bag28	MICROBURIN	PROX	SMALL	CHERT	15.8	10.6	2.6	1.49057	4.07692	INDET		A	DIVERGENT	MICROBURIN	NO	FLAT	FLAT	4	UNIDIR	Y	CRUSHED	NO	3.5	1.2	SALIENT		NO	LEFT	MICROBURIN						73			MB_prox
E71K18C	bag31	MICROBURIN	DIST	SMALL	CHERT	15.5	11.4	7.8	1.35965	1.46154	INDET		B	IRREG	OVERSHOT	NO	Slightly_CURVED	FLAT	5	UNIDIR	PARALLEL	ABS	ABS			ABS		ABS	LEFT	MICROBURIN						66			MB_dist
E71K18C	bag28	MICROBURIN	PROX	SMALL	CHERT	NA	NA	NA	NA	NA	INDET		A	IRREG	MICROBURIN	NO	NA	NA		NA	NA	FAC	NO	9.5	4.3	SALIENT		NO	LEFTDIST	MICROBURIN						29			MB_prox
E71K18C	bag30	RETOUCHED	COMPLETE	COMPLETE	CHERT	10.21	20.24	3.37	0.504447	6.00593	INDET		A	NA	FEATHER	NO	NA	NA	0	INDET	INDET	ABS	NULL	NA	NA	NO	NO		PROX	RECTILINEAR	DORS	BACK	19	3.6	72				PROX TRUNC	TRUNC	1	NA	NA	NA	NA	NA	NA	NA
E71K18C	bag30	RETOUCHED	COMPLETE	COMPLETE	CHERT	11.57	20.55	3.18	0.563017	6.46226	INDET		A	NA	FEATHER	NO	NA	NA	0	INDET	INDET	ABS	NULL	NA	NA	NO	NO		PROX	RECTILINEAR	DORS	BACK	18.85	3.48	80				PROX TRUNC	TRUNC	1	NA	NA	NA	NA	NA	NA	NA
E71K18C	bag30	RETOUCHED	COMPLETE	COMPLETE	CHERT	10.19	16.24	3.42	0.627463	4.74854	INDET		A	NA	FEATHER	NO	NA	NA	0	INDET	INDET	ABS	NULL	NA	NA	NO	NO		PROX	RECTILINEAR	DORS	BACK	14.96	3.43	75				PROX TRUNC	TRUNC	1	NA	NA	NA	NA	NA	NA	NA
E71K18C	bag30	RETOUCHED	COMPLETE	COMPLETE	CHERT	12.51	18.57	3.19	0.673667	5.82132	INDET		A	NA	FEATHER	NO	NA	NA	0	INDET	INDET	ABS	NULL	NA	NA	NO	NO		PROX	OBL_STRAIGHT	DORS	BACK	12.91	3.23	70				PROX TRUNC	TRUNC	1	NA	NA	NA	NA	NA	NA	NA
E71K18C	bag30	RETOUCHED	COMPLETE	COMPLETE	CHERT	11.49	16.52	2.95	0.695521	5.6	INDET		A	NA	FEATHER	NO	NA	NA	0	INDET	INDET	ABS	NULL	NA	NA	NO	NO		PROX	OBL_STRAIGHT	DORS	BACK	15.23	2.8	70				PROX TRUNC	TRUNC	1	NA	NA	NA	NA	NA	NA	NA
E71K18C	bag30	RETOUCHED	COMPLETE	COMPLETE	CHERT	8.52	11.66	1.76	0.730703	6.625	INDET		A	NA	FEATHER	NO	NA	NA	0	INDET	INDET	ABS	NULL	NA	NA	NO	NO		PROX	RECTILINEAR	DORS	BACK	8.91	1.72	65				PROX TRUNC	TRUNC	1	NA	NA	NA	NA	NA	NA	NA
E71K18C	bag30	RETOUCHED	COMPLETE	COMPLETE	CHERT	13.38	17.19	2.26	0.77836	7.60619	INDET		A	NA	FEATHER	NO	NA	NA	0	INDET	INDET	ABS	NULL	NA	NA	NO	NO		PROX	OBL_STRAIGHT	DORS	BACK	15.87	2.62	60				PROX TRUNC	TRUNC	1	NA	NA	NA	NA	NA	NA	NA
E71K18C	bag30	RETOUCHED	COMPLETE	COMPLETE	CHERT	13.07	16.05	3.35	0.81433	4.79104	INDET		A	NA	FEATHER	NO	NA	NA	0	INDET	INDET	ABS	NULL	NA	NA	NO	NO		PROX	CONVEX	DORS	BACK	13.61	2.91	80				PROX TRUNC	TRUNC	1	NA	NA	NA	NA	NA	NA	NA
E71K18C	bag30	RETOUCHED	COMPLETE	COMPLETE	CHERT	11.77	13.95	2.19	0.843728	6.36986	INDET		A	NA	FEATHER	NO	NA	NA	0	INDET	INDET	ABS	NULL	NA	NA	NO	NO		PROX	OBL_STRAIGHT	DORS	BACK	11.67	2.46	75				PROX TRUNC	TRUNC	1	NA	NA	NA	NA	NA	NA	NA
E71K18C	bag30	RETOUCHED	COMPLETE	COMPLETE	CHERT	14.05	16.6	3.92	0.846386	4.23469	INDET		A	NA	FEATHER	NO	NA	NA	0	INDET	INDET	ABS	NULL	NA	NA	NO	NO		PROX	OBL_STRAIGHT	DORS	BACK	16.34	3.9	70				PROX TRUNC	TRUNC	1	NA	NA	NA	NA	NA	NA	NA
E71K18C	bag30	RETOUCHED	COMPLETE	COMPLETE	CHERT	15.67	18.34	1.93	0.854417	9.50259	INDET		A	NA	FEATHER	NO	NA	NA	0	INDET	INDET	ABS	NULL	NA	NA	NO	NO		PROX	OBL_STRAIGHT	DORS	BACK	18.03	2.19	65				PROX TRUNC	TRUNC	1	NA	NA	NA	NA	NA	NA	NA
E71K18C	bag30	RETOUCHED	COMPLETE	COMPLETE	CHERT	12.41	14.04	1.75	0.883903	8.02286	INDET		A	NA	FEATHER	NO	NA	NA	0	INDET	INDET	ABS	NULL	NA	NA	NO	NO		PROX	CONVEX	DORS	BACK	13.03	1.8	70				PROX TRUNC	TRUNC	1	NA	NA	NA	NA	NA	NA	NA
E71K18C	bag30	RETOUCHED	COMPLETE	COMPLETE	CHERT	13.21	14.16	2.73	0.93291	5.18681	INDET		A	NA	FEATHER	NO	NA	NA	0	INDET	INDET	ABS	NULL	NA	NA	NO	NO		PROX	OBL_STRAIGHT	DORS	BACK	13.33	2.92	70				PROX TRUNC	TRUNC	1	NA	NA	NA	NA	NA	NA	NA
E71K18C	bag30	RETOUCHED	COMPLETE	COMPLETE	CHERT	15.34	16.42	3.05	0.934227	5.38361	INDET		A	NA	FEATHER	NO	NA	NA	0	INDET	INDET	ABS	NULL	NA	NA	NO	NO		PROX	RECTILINEAR	DORS	BACK	15.84	2.85	60				PROX TRUNC	TRUNC	1	NA	NA	NA	NA	NA	NA	NA
E71K18C	bag30	RETOUCHED	COMPLETE	COMPLETE	CHERT	15.18	16.13	2.05	0.941104	7.86829	INDET		A	NA	FEATHER	NO	NA	NA	0	INDET	INDET	ABS	NULL	NA	NA	NO	NO		PROX	RECTILINEAR	DORS	BACK	10.66	1.75	75				PROX TRUNC	TRUNC	1	NA	NA	NA	NA	NA	NA	NA
E71K18C	bag30	RETOUCHED	COMPLETE	COMPLETE	CHERT	12.7	13.41	2.56	0.947054	5.23828	INDET		A	NA	FEATHER	NO	NA	NA	0	INDET	INDET	ABS	NULL	NA	NA	NO	NO		PROX	RECTILINEAR	DORS	BACK	11.9	2.48	75				PROX TRUNC	TRUNC	1	NA	NA	NA	NA	NA	NA	NA
E71K18C	bag30	RETOUCHED	COMPLETE	COMPLETE	CHERT	14.65	15.39	3.5	0.951917	4.39714	INDET		A	NA	FEATHER	NO	NA	NA	0	INDET	INDET	ABS	NULL	NA	NA	NO	NO		PROX	RECTILINEAR	DORS	BACK	12.25	3.88	65				PROX TRUNC	TRUNC	1	NA	NA	NA	NA	NA	NA	NA
E71K18C	bag30	RETOUCHED	COMPLETE	COMPLETE	CHERT	14.7	14.56	2.85	1.00962	5.10877	INDET		A	NA	FEATHER	NO	NA	NA	0	INDET	INDET	ABS	NULL	NA	NA	NO	NO		PROX	CONVEX	DORS	BACK	14.2	2.69	75				PROX TRUNC	TRUNC	1	NA	NA	NA	NA	NA	NA	NA
E71K18C	bag30	RETOUCHED	COMPLETE	COMPLETE	CHERT	15.22	14.03	2.93	1.08482	4.7884	INDET		A	NA	FEATHER	NO	NA	NA	0	INDET	INDET	ABS	NULL	NA	NA	NO	NO		PROX	RECTILINEAR	VENTR	BACK	15.14	2.94	90				PROX TRUNC	TRUNC	1	NA	NA	NA	NA	NA	NA	NA
E71K18C	bag30	RETOUCHED	COMPLETE	COMPLETE	CHERT	17.95	16.18	4.04	1.10939	4.00495	INDET		A	NA	FEATHER	NO	NA	NA	0	INDET	INDET	ABS	NULL	NA	NA	NO	NO		PROX	OBL_STRAIGHT	DORS	BACK	13.61	3.38	70				PROX TRUNC	TRUNC	1	NA	NA	NA	NA	NA	NA	NA
E71K18C	bag30	RETOUCHED	COMPLETE	COMPLETE	CHERT	16.67	14.25	1.84	1.16982	7.74457	INDET		A	NA	FEATHER	NO	NA	NA	0	INDET	INDET	ABS	NULL	NA	NA	NO	NO		PROX	OBL_STRAIGHT	DORS	BACK	14.47	1.55	75				PROX TRUNC	TRUNC	1	NA	NA	NA	NA	NA	NA	NA
E71K18C	bag30	RETOUCHED	COMPLETE	COMPLETE	CHERT	13.62	11.23	3.01	1.21282	3.7309	INDET		A	NA	HINGED	NO	NA	NA	0	INDET	INDET	ABS	NULL	NA	NA	NO	NO		PROX	OBL_STRAIGHT	DORS	BACK	10.93	2.91	65				PROX TRUNC	TRUNC	1	NA	NA	NA	NA	NA	NA	NA
E71K18C	bag30	RETOUCHED	COMPLETE	COMPLETE	CHERT	16.7	13.54	2.59	1.23338	5.2278	INDET		A	NA	FEATHER	NO	NA	NA	0	INDET	INDET	ABS	NULL	NA	NA	NO	NO		PROX	CONC	DORS	BACK	9.19	2.43	80				PROX TRUNC	TRUNC	1	NA	NA	NA	NA	NA	NA	NA
E71K18C	bag30	RETOUCHED	COMPLETE	COMPLETE	CHERT	16.01	12.67	3.57	1.26361	3.54902	INDET		A	NA	FEATHER	NO	NA	NA	0	INDET	INDET	ABS	NULL	NA	NA	NO	NO		PROX	RECTILINEAR	DORS	BACK	13.6	3.53	85				PROX TRUNC	TRUNC	1	NA	NA	NA	NA	NA	NA	NA
E71K18C	bag30	RETOUCHED	COMPLETE	COMPLETE	CHERT	10.77	8.5	2.36	1.26706	3.60169	INDET		A	NA	FEATHER	NO	NA	NA	0	INDET	INDET	ABS	NULL	NA	NA	NO	NO		PROX	OBL_STRAIGHT	DORS	BACK	9.55	2.43	75				PROX TRUNC	TRUNC	1	NA	NA	NA	NA	NA	NA	NA
E71K18C	bag30	RETOUCHED	COMPLETE	COMPLETE	CHERT	19.19	14.92	2.44	1.28619	6.11475	INDET		A	NA	FEATHER	NO	NA	NA	0	INDET	INDET	ABS	NULL	NA	NA	NO	NO		PROX	OBL_STRAIGHT	DORS	BACK	17.88	2.67	70				PROX TRUNC	TRUNC	1	NA	NA	NA	NA	NA	NA	NA
E71K18C	bag30	RETOUCHED	COMPLETE	COMPLETE	CHERT	17.62	13.14	2.47	1.34094	5.31984	INDET		A	NA	FEATHER	NO	NA	NA	0	INDET	INDET	ABS	NULL	NA	NA	NO	NO		PROX	OBL_STRAIGHT	DORS	BACK	11.5	2.93	65				PROX TRUNC	TRUNC	1	NA	NA	NA	NA	NA	NA	NA
E71K18C	bag30	RETOUCHED	COMPLETE	COMPLETE	CHERT	14.05	10.35	1.84	1.35749	5.625	INDET		A	NA	FEATHER	NO	NA	NA	0	INDET	INDET	ABS	NULL	NA	NA	NO	NO		PROX	OBL_STRAIGHT	DORS	BACK	10.92	1.85	80				PROX TRUNC	TRUNC	1	NA	NA	NA	NA	NA	NA	NA
E71K18C	bag30	RETOUCHED	COMPLETE	COMPLETE	CHERT	17.08	12.52	2.39	1.36422	5.23849	INDET		A	NA	FEATHER	NO	NA	NA	0	INDET	INDET	ABS	NULL	NA	NA	NO	NO		PROX	OBL_STRAIGHT	DORS	BACK	13.16	2.26	70				PROX TRUNC	TRUNC	1	NA	NA	NA	NA	NA	NA	NA
E71K18C	bag30	RETOUCHED	COMPLETE	COMPLETE	CHERT	15.38	11.07	3.02	1.38934	3.66556	INDET		A	NA	FEATHER	NO	NA	NA	0	INDET	INDET	ABS	NULL	NA	NA	NO	NO		PROX	OBL_STRAIGHT	DORS	BACK	7.73	2.93	70				PROX TRUNC	TRUNC	1	NA	NA	NA	NA	NA	NA	NA
E71K18C	bag30	RETOUCHED	COMPLETE	COMPLETE	CHERT	12.79	8.93	2.72	1.43225	3.28309	INDET		A	NA	FEATHER	NO	NA	NA	0	INDET	INDET	ABS	NULL	NA	NA	NO	NO		PROX	RECTILINEAR	DORS	BACK	8.95	2.82	75				PROX TRUNC	TRUNC	1	NA	NA	NA	NA	NA	NA	NA
E71K18C	bag30	RETOUCHED	COMPLETE	COMPLETE	CHERT	18.59	12.79	2.45	1.45348	5.22041	INDET		A	NA	FEATHER	NO	NA	NA	0	INDET	INDET	ABS	NULL	NA	NA	NO	NO		PROX	OBL_STRAIGHT	DORS	BACK	13.56	2.44	70				PROX TRUNC	TRUNC	1	NA	NA	NA	NA	NA	NA	NA
E71K18C	bag30	RETOUCHED	COMPLETE	COMPLETE	CHERT	17.87	12.16	3.43	1.46957	3.54519	INDET		A	NA	FEATHER	NO	NA	NA	0	INDET	INDET	ABS	NULL	NA	NA	NO	NO		PROX	RECTILINEAR	DORS	BACK	12.09	3.49	80				PROX TRUNC	TRUNC	1	NA	NA	NA	NA	NA	NA	NA
E71K18C	bag30	RETOUCHED	COMPLETE	COMPLETE	CHERT	18.75	12.01	2.83	1.5612	4.24382	INDET		A	NA	FEATHER	NO	NA	NA	0	INDET	INDET	ABS	NULL	NA	NA	NO	NO		PROX	OBL_STRAIGHT	DORS	BACK	12.7	2.68	65				PROX TRUNC	TRUNC	1	NA	NA	NA	NA	NA	NA	NA
E71K18C	bag30	RETOUCHED	COMPLETE	COMPLETE	CHERT	20.31	12.59	2.64	1.61319	4.76894	INDET		A	NA	FEATHER	NO	NA	NA	0	INDET	INDET	ABS	NULL	NA	NA	NO	NO		PROX	OBL_STRAIGHT	DORS	BACK	12.32	2.82	80				PROX TRUNC	TRUNC	1	NA	NA	NA	NA	NA	NA	NA
E71K18C	bag30	RETOUCHED	COMPLETE	COMPLETE	CHERT	17.4	10.68	2.49	1.62921	4.28916	INDET		A	NA	STEP	NO	NA	NA	0	INDET	INDET	ABS	NULL	NA	NA	NO	NO		PROX	OBL_STRAIGHT	DORS	BACK	11.2	2.43	70				PROX TRUNC	TRUNC	1	NA	NA	NA	NA	NA	NA	NA
E71K18C	bag30	RETOUCHED	COMPLETE	COMPLETE	CHERT	21.67	13.19	2.98	1.64291	4.42617	INDET		A	NA	FEATHER	NO	NA	NA	0	INDET	INDET	ABS	NULL	NA	NA	NO	NO		PROX	OBL_STRAIGHT	DORS	BACK	12.99	3	65				PROX TRUNC	TRUNC	1	NA	NA	NA	NA	NA	NA	NA
E71K18C	bag30	RETOUCHED	COMPLETE	COMPLETE	CHERT	21.86	13.26	2.29	1.64857	5.79039	INDET		A	NA	FEATHER	NO	NA	NA	0	INDET	INDET	ABS	NULL	NA	NA	NO	NO		PROX	OBL_STRAIGHT	DORS	BACK	15.45	2.29	70				PROX TRUNC	TRUNC	1	NA	NA	NA	NA	NA	NA	NA
E71K18C	bag30	RETOUCHED	COMPLETE	COMPLETE	CHERT	16.26	9.84	1.83	1.65244	5.37705	INDET		A	NA	FEATHER	NO	NA	NA	0	INDET	INDET	ABS	NULL	NA	NA	NO	NO		PROX	OBL_STRAIGHT	DORS	BACK	9.67	1.9	65				PROX TRUNC	TRUNC	1	NA	NA	NA	NA	NA	NA	NA
E71K18C	bag30	RETOUCHED	COMPLETE	COMPLETE	CHERT	18.41	10.7	2.91	1.72056	3.67698	INDET		A	NA	FEATHER	NO	NA	NA	0	INDET	INDET	ABS	NULL	NA	NA	NO	NO		PROX	OBL_STRAIGHT	DORS	BACK	11.08	3.22	60				PROX TRUNC	TRUNC	1	NA	NA	NA	NA	NA	NA	NA
E71K18C	bag30	RETOUCHED	COMPLETE	COMPLETE	CHERT	14.2	8.14	2.19	1.74447	3.71689	INDET		A	NA	FEATHER	NO	NA	NA	0	INDET	INDET	ABS	NULL	NA	NA	NO	NO		PROX	OBL_STRAIGHT	DORS	BACK	8.38	2.37	65				PROX TRUNC	TRUNC	1	NA	NA	NA	NA	NA	NA	NA
E71K18C	bag30	RETOUCHED	COMPLETE	COMPLETE	CHERT	19.85	11.29	2.93	1.75819	3.85324	INDET		A	NA	STEP	NO	NA	NA	0	INDET	INDET	ABS	NULL	NA	NA	NO	NO		PROX	OBL_STRAIGHT	DORS	BACK	11.21	1.92	65				PROX TRUNC	TRUNC	1	NA	NA	NA	NA	NA	NA	NA
E71K18C	bag30	RETOUCHED	COMPLETE	COMPLETE	CHERT	27.02	15.3	5.28	1.76601	2.89773	INDET		A	NA	HINGED	NO	NA	NA	0	INDET	INDET	ABS	NULL	NA	NA	NO	NO		PROX	OBL_STRAIGHT	DORS	BACK	17.82	4.34	70				PROX TRUNC	TRUNC	1	NA	NA	NA	NA	NA	NA	NA
E71K18C	bag30	RETOUCHED	COMPLETE	COMPLETE	CHERT	19.49	10.93	2.28	1.78317	4.79386	INDET		A	NA	FEATHER	NO	NA	NA	0	INDET	INDET	ABS	NULL	NA	NA	NO	NO		PROX	OBL_STRAIGHT	DORS	BACK	9.61	2.59	60				PROX TRUNC	TRUNC	1	NA	NA	NA	NA	NA	NA	NA
E71K18C	bag30	RETOUCHED	COMPLETE	COMPLETE	CHERT	21.23	10.85	3.28	1.95668	3.30793	INDET		A	NA	FEATHER	NO	NA	NA	0	INDET	INDET	ABS	NULL	NA	NA	NO	NO		PROX	OBL_STRAIGHT	DORS	BACK	11.45	2.54	65				PROX TRUNC	TRUNC	1	NA	NA	NA	NA	NA	NA	NA
E71K18C	bag30	RETOUCHED	COMPLETE	COMPLETE	CHERT	18.01	8.15	1.81	2.20982	4.50276	INDET		A	NA	FEATHER	NO	NA	NA	0	INDET	INDET	ABS	NULL	NA	NA	NO	NO		PROX	OBL_STRAIGHT	DORS	BACK	7.11	1.37	60				PROX TRUNC	TRUNC	1	NA	NA	NA	NA	NA	NA	NA
E71K18C	bag30	RETOUCHED	COMPLETE	COMPLETE	CHERT	20.64	8.37	3.32	2.46595	2.52108	INDET		A	NA	FEATHER	NO	NA	NA	0	INDET	INDET	ABS	NULL	NA	NA	NO	NO		PROX	OBL_STRAIGHT	DORS	BACK	9.16	3.17	95				PROX TRUNC	TRUNC	1	NA	NA	NA	NA	NA	NA	NA
E71K18C	bag30	RETOUCHED	COMPLETE	COMPLETE	CHERT	21.48	7.71	4.31	2.78599	1.78886	INDET		A	NA	FEATHER	NO	NA	NA	0	INDET	INDET	ABS	NULL	NA	NA	NO	NO		PROX	OBL_STRAIGHT	DORS	BACK	7	2.83	70				PROX TRUNC	TRUNC	1	NA	NA	NA	NA	NA	NA	NA
E71K18C	bag30	RETOUCHED	COMPLETE	COMPLETE	CHERT	19.22	4.71	2.1	4.08068	2.24286	INDET		A	NA	FEATHER	NO	NA	NA	0	INDET	INDET	ABS	NULL	NA	NA	NO	NO		PROX	OBL_STRAIGHT	DORS	BACK	4.17	1.85	70				PROX TRUNC	TRUNC	1	NA	NA	NA	NA	NA	NA	NA
E71K18C	bag25	RETOUCHED	COMPLETE	COMPLETE	CHERT	11.1	16.5	4	0.672727	4.125	INDET		A	RECTANGLE	STEP	NO	NA	NA	4	BIDIR	FISH_BONES	REMOVED	REMOVED			REMOVED		REMOVED	PROX_RIGHT_DIST	RECTILINEAR	DORS	BACK		4	80-85	80-85	115-120	BG	TRAPEZE	GEOM
E71K18C	bag31	MICROBURIN	DIST	SMALL	CHERT	14.6	18.6	2	0.784946	9.3	INDET		B	ROUNDED	Slightly_OVERSHOT	NO	Slightly_CURVED	FLAT	3	UNIDIR	PARALLEL	ABS	ABS			ABS		ABS	LEFT	MICROBURIN						83			MB_dist
E71K18C	bag28	MICROBURIN	PROX	SMALL	CHERT	10.8	13.4	4.8	0.80597	2.79167	INDET		A	ROUNDED	MICROBURIN	NO	NA	NA		NA	NA	FAC	NO	11.1	5.1	SALIENT		NO	LEFT	MICROBURIN						63			MB_prox
E71K18C	bag28	MICROBURIN	PROX	SMALL	CHERT	11.5	12.3	3.7	0.934959	3.32432	INDET		B	ROUNDED	MICROBURIN	NO	NA	NA		NA	NA	FAC	NO	10.6	3.4	SALIENT		NO	LEFT	MICROBURIN						61			MB_prox
E71K18C	bag28	MICROBURIN	PROX	SMALL	CHERT	11.8	12.5	4.9	0.944	2.55102	INDET		A	ROUNDED	MICROBURIN	NO	NA	NA		NA		PLAIN	NO	8.1	2.1	DEFORMED		NO	LEFT	MICROBURIN						57			MB_prox
E71K18C	bag28	MICROBURIN	PROX	SMALL	CHERT	19.6	19.9	4.1	0.984925	4.85366	INDET		A	ROUNDED	MICROBURIN	NO	FLAT	FLAT	4	UNIDIR	Y	PLAIN	NO	6.4	3	Very_SALIENT		NO	LEFTDIST	MICROBURIN						78			MB_prox
E71K18C	bag28	MICROBURIN	PROX	SMALL	CHERT	18.3	16.9	2.6	1.08284	6.5	INDET		A	ROUNDED	MICROBURIN	NO	Slightly_CURVED	FLAT	4	UNIDIR	PARALLEL	LINEAR/PUNCT	NO			SALIENT		NO	RIGHT	MICROBURIN						58			MB_prox
E71K18C	bag28	MICROBURIN	PROX	SMALL	CHERT	13.9	12.5	4.1	1.112	3.04878	INDET		A	ROUNDED	MICROBURIN	NO	NA	NA		NA		PLAIN	NO	7.3	2.4	SALIENT		NO	LEFT	MICROBURIN						71			MB_prox
E71K18C	bag28	MICROBURIN	PROX	SMALL	CHERT	19	16.8	4.4	1.13095	3.81818	INDET		A	ROUNDED	MICROBURIN	NO	FLAT	FLAT	4	UNIDIR	PARALLEL	FAC	NO	11.1	3.6	Very_SALIENT		NO	LEFT	MICROBURIN						72			MB_prox
E71K18C	bag28	MICROBURIN	PROX	SMALL	CHERT	14.8	12.6	2.8	1.1746	4.5	INDET		A	ROUNDED	MICROBURIN	NO	NA	NA		NA		PLAIN	NO	8.5	2.3	SALIENT		NO	LEFT	MICROBURIN						63			MB_prox
E71K18C	bag28	MICROBURIN	PROX	SMALL	CHERT	11	9.3	3.2	1.1828	2.90625	INDET		A	ROUNDED	MICROBURIN	NO	NA	NA		NA	NA	FAC	NO	6.5	3.4	SALIENT		NO	RIGHT	MICROBURIN						68			MB_prox
E71K18C	bag28	MICROBURIN	PROX	SMALL	CHERT	13.1	11	4.2	1.19091	2.61905	INDET		A	ROUNDED	MICROBURIN	NO	NA	NA		NA		LINEAR/PUNCT	NO			SALIENT		NO	RIGHT	MICROBURIN						83			MB_prox
E71K18C	bag28	MICROBURIN	PROX	SMALL	CHERT	17.7	14.5	4.2	1.22069	3.45238	INDET		A	ROUNDED	MICROBURIN	NO	NA	NA		NA		LINEAR/PUNCT	NO			SALIENT		NO	LEFT	MICROBURIN						54			MB_prox
E71K18C	bag28	MICROBURIN	PROX	SMALL	CHERT	13.9	11.3	2.4	1.23009	4.70833	INDET		A	ROUNDED	MICROBURIN	NO	NA	NA	3	UNIDIR	PARALLEL	FAC	NO	6.1	2.5	SALIENT		NO	LEFT	MICROBURIN						67			MB_prox
E71K18C	bag28	MICROBURIN	PROX	SMALL	CHERT	15.6	12.6	2.9	1.2381	4.34483	INDET		A	ROUNDED	MICROBURIN	NO	NA	NA	4	UNI LAT	PARALLEL	DIH	NO	7.3	3.9	Very_SALIENT		NO	LEFT	MICROBURIN						59			MB_prox
E71K18C	bag28	MICROBURIN	PROX	SMALL	CHERT	14.6	11.6	4.6	1.25862	2.52174	INDET		A	ROUNDED	MICROBURIN	NO	NA	NA		NA		DIH	NO	11.3	4	Very_SALIENT		NO	LEFT	MICROBURIN						32			MB_prox
E71K18C	bag28	MICROBURIN	PROX	SMALL	CHERT	13	10.1	3	1.28713	3.36667	INDET		A	ROUNDED	MICROBURIN	NO	NA	NA		NA	NA	FAC	NO	6.7	3	SALIENT		NO	RIGHT	MICROBURIN						72			MB_prox
E71K18C	bag28	MICROBURIN	PROX	SMALL	CHERT	18.8	14.1	9	1.33333	1.56667	INDET		A	ROUNDED	MICROBURIN	NO	NA	NA		NA		PLAIN	NO	6.7	2.1	SALIENT		NO	LEFT	MICROBURIN						64			MB_prox
E71K18C	bag28	MICROBURIN	PROX	SMALL	CHERT	10.1	7.5	1.9	1.34667	3.94737	INDET		A	ROUNDED	MICROBURIN	NO	NA	NA		NA		LINEAR/PUNCT	NO			SALIENT		NO	LEFT	MICROBURIN						50			MB_prox
E71K18C	bag28	MICROBURIN	PROX	SMALL	CHERT	15.9	11.8	3.3	1.34746	3.57576	INDET		A	ROUNDED	MICROBURIN	NO	NA	NA		NA	NA	BRK	NO			SALIENT		NO	LEFT	MICROBURIN						39			MB_prox
E71K18C	bag28	MICROBURIN	PROX	SMALL	CHERT	20	14.8	3.5	1.35135	4.22857	INDET		A	ROUNDED	MICROBURIN	NO	Slightly_CURVED	FLAT	4	UNIDIR	FISH_BONES	FAC	NO	8.4	2.5	SALIENT		NO	LEFT	MICROBURIN						50			MB_prox
E71K18C	bag28	MICROBURIN	PROX	SMALL	CHERT	22.1	16.1	4.2	1.37267	3.83333	INDET		A	ROUNDED	MICROBURIN	NO	Slightly_CURVED	FLAT	4	UNIDIR	Y	LINEAR/PUNCT	NO			Slightly_SALIENT		SCAL	LEFT	MICROBURIN						62			MB_prox
E71K18C	bag28	MICROBURIN	PROX	SMALL	CHERT	16.5	11.6	2.8	1.42241	4.14286	INDET		A	ROUNDED	MICROBURIN	NO	CURVED	FLAT	4	UNIDIR	Y	PLAIN	NO	7.7	2.3	SALIENT		NO	LEFT	MICROBURIN						46			MB_prox
E71K18C	bag28	MICROBURIN	PROX	SMALL	CHERT	16.8	11.5	2.8	1.46087	4.10714	INDET		A	ROUNDED	MICROBURIN	NO	Slightly_CURVED	FLAT	4	UNIDIR	PARALLEL	PLAIN	NO	5.4	1.7	SALIENT		NO	RIGHT	MICROBURIN						63			MB_prox
E71K18C	bag28	MICROBURIN	PROX	SMALL	CHERT	14.1	9.6	3.4	1.46875	2.82353	INDET		A	ROUNDED	MICROBURIN	NO	NA	NA		NA	NA	BRK	NO			Slightly_SALIENT		NO	LEFT	MICROBURIN						85			MB_prox
E71K18C	bag28	MICROBURIN	PROX	SMALL	CHERT	16.6	11.3	2	1.46903	5.65	INDET		A	ROUNDED	MICROBURIN	NO	Slightly_CURVED	FLAT	3	UNIDIR	PARALLEL	DIH	NO	8	2.1	Very_SALIENT		NO	LEFT	MICROBURIN						77			MB_prox
E71K18C	bag28	MICROBURIN	PROX	SMALL	CHERT	20.7	14	3.6	1.47857	3.88889	INDET		A	ROUNDED	MICROBURIN	NO	Slightly_CURVED	FLAT	2	UNIDIR	SINGLE_ARRAY	LINEAR/PUNCT	YES			Slightly_SALIENT		NO	LEFT	MICROBURIN						51			MB_prox
E71K18C	bag28	MICROBURIN	PROX	SMALL	CHERT	21.8	14.6	3	1.49315	4.86667	INDET		A	ROUNDED	MICROBURIN	NO	Slightly_CURVED	FLAT	3	LAT	FISH_BONES	FAC	NO	9.4	2.8	Very_SALIENT		NO	LEFT	MICROBURIN						49			MB_prox
E71K18C	bag28	MICROBURIN	PROX	SMALL	CHERT	23.9	15.6	2.3	1.53205	6.78261	INDET		A	ROUNDED	MICROBURIN	NO	Slightly_CURVED	FLAT	3	UNIDIR	PARALLEL	FAC	NO	9.4	3	Very_SALIENT		NO	LEFT	MICROBURIN						58			MB_prox
E71K18C	bag31	MICROBURIN	DIST	SMALL	CHERT	13.1	8.5	1.7	1.54118	5	INDET		B	ROUNDED	FEATHER	NO	FLAT	FLAT	1	OPPOS	SINGLE_ARRAY	ABS	ABS			ABS		ABS	LEFT	MICROBURIN						42			MB_dist
E71K18C	bag28	MICROBURIN	PROX	SMALL	CHERT	17.5	11.2	3.2	1.5625	3.5	INDET		A	ROUNDED	MICROBURIN	NO	Slightly_CURVED	FLAT	4	UNI LAT	CHECKED_PATTERN	LINEAR/PUNCT	NO			Slightly_SALIENT		NO	LEFT	MICROBURIN						83			MB_prox
E71K18C	bag28	MICROBURIN	PROX	SMALL	CHERT	18.7	10.4	3.3	1.79808	3.15152	INDET		A	ROUNDED	MICROBURIN	NO	Slightly_CURVED	FLAT		NA		PLAIN	NO	7.1	1.6	SALIENT		NO	LEFT	MICROBURIN						25			MB_prox
E71K18C	bag31	MICROBURIN	DIST	SMALL	CHERT	12	6.5	2.5	1.84615	2.6	INDET		A	ROUNDED	FEATHER	NO	NA	NA		NA		ABS	ABS			ABS		ABS	LEFT	MICROBURIN						31			MB_dist
E71K18C	bag25	Piquant-triedre	PROX	SMALL	CHERT	21.1	17.1	3.4	1.23392	5.02941	INDET		A	ROUNDED	MICROBURIN	NO	CURVED	FLAT	3	UNIDIR	PARALLEL	FAC	NO	14.1	3.4	Very_SALIENT		NO	LEFT	RECT_CONC						123			PT_prox
E71K18C	bag25	Piquant-triedre	DIST	SMALL	CHERT	22.4	14.8	2.3	1.51351	6.43478	INDET		B	ROUNDED	FEATHER	NO	FLAT	FLAT	3	BIDIR	FISH_BONES	REMOVED	REMOVED			REMOVED		REMOVED	RIGHT	CONC						108			PT_dist
E71K18C	bag25	Piquant-triedre	DIST	SMALL	CHERT	NA	NA	NA	NA	NA	INDET		A	ROUNDED	MICROBURIN	NO	NA	NA	4	UNIDIR	Y	ABS	ABS			ABS		ABS	LEFT	NOTCH						98
E71K18C	bag30	RETOUCHED	DIST	SMALL	CHERT	27.18	20.56	4.77	1.32198	4.31027	INDET		A	ROUNDED	FEATHER	NO	FLAT	FLAT	5	UNI OPP	CHECKED_PATTERN	ABS	NULL	NA	NA	NO	NO		RIGHT_DIST	CONC	DORS	DENT	6.99	1.7	0				NOTCH	NOTCH	1	NA	NA	NA	NA	NA	NA	NA
E71K18C	bag30	RETOUCHED	COMPLETE	COMPLETE	CHERT	22.22	12.13	3.17	1.83182	3.8265	INDET		A	ROUNDED	FEATHER	NO	FLAT	FLAT	0	INDET	INDET	ABS	NULL	NA	NA	NO	NO		PROX	OBL_STRAIGHT	DORS	BACK	18.6	3.58	70				PROX TRUNC	TRUNC	1	NA	NA	NA	NA	NA	NA	NA
E71K18C	bag30	RETOUCHED	COMPLETE	COMPLETE	CHERT	27.53	11.57	4.39	2.37943	2.63554	INDET		A	ROUNDED	BRK	NO	Slightly_CURVED	FLAT	2	UNIDIR	SINGLE_ARRAY	REMOVED	NULL	NA	NA	NO	NO		LEFT_TOT	CONVEX	DORS	BACK	25.91	2.88	85				BACKED	BACKED	1	NA	NA	NA	NA	NA	NA	NA
E71K18C	bag30	RETOUCHED	COMPLETE	COMPLETE	CHERT	28.22	11.78	3.69	2.39559	3.19241	INDET		A	ROUNDED	STEP	NO	Slightly_CURVED	FLAT	3	UNIDIR	Y	LINEAR/PUNCT	NULL	NA	NA	YES	NO		LEFT_TOT	CONVEX	DORS	FINE	23.23	0.96	0				RET	RET	1	NA	NA	NA	NA	NA	NA	NA
E71K18C	bag30	RETOUCHED	COMPLETE	COMPLETE	CHERT	32.26	13.39	4.71	2.40926	2.84289	INDET		A	ROUNDED	BRK	NO	Slightly_CURVED	FLAT	2	UNIDIR	SINGLE_ARRAY	BRK	NULL	NA	NA	NO	NO		LEFT_TOT	RECTILINEAR	DORS	BACK	28.5	2.77	65				BACKED	BACKED	1	NA	NA	NA	NA	NA	NA	NA
E71K18C	bag30	RETOUCHED	COMPLETE	COMPLETE	CHERT	18.05	6.8	2.08	2.65441	3.26923	INDET		A	ROUNDED	FEATHER	NO	Slightly_CURVED	FLAT	2	UNIDIR	SINGLE_ARRAY	REMOVED	NULL	NA	NA	NO	NO		LEFT_TOT	CONVEX	DORS	BACK	16.63	1.74	75				BACKED	BACKED	1	NA	NA	NA	NA	NA	NA	NA
E71K18C	bag30	RETOUCHED	COMPLETE	COMPLETE	CHERT	50.29	17.85	5.54	2.81737	3.22202	INDET		A	ROUNDED	FEATHER	NO	Slightly_CURVED	FLAT	3	UNI OPP	CHECKED_PATTERN	REMOVED	NULL	NA	NA	NO	NO		LEFT_TOT	CONVEX	DORS	BACK	49.85	4.63	70				BACKED	BACKED	1	NA	NA	NA	NA	NA	NA	NA
E71K18C	bag30	RETOUCHED	COMPLETE	COMPLETE	CHERT	39.82	10.81	3.72	3.68363	2.90591	INDET		A	ROUNDED	BRK	NO	Slightly_CURVED	FLAT	4	UNIDIR	FISH_BONES	BRK	NULL	NA	NA	NO	NO		LEFT_TOT	RECTILINEAR	DORS	BACK	39.59	2.95	65				BACKED	BACKED	1	NA	NA	NA	NA	NA	NA	NA
E71K18C	bag29	RETOUCHED	COMPLETE	COMPLETE	CHERT	14.8	9.7	2.1	1.52577	4.61905	INDET		A	DIV_ROUNDED	FEATHER	NO	FLAT	FLAT	3	UNIDIR	Y	REMOVED	REMOVED			REMOVED		REMOVED	PROX	RECTILINEAR	DORS	BACK		2.2	85-90		65-70	BG	OBLIQUE_PROX_TRUNC	TRUNC
E71K18C	bag29	RETOUCHED	COMPLETE	COMPLETE	CHERT	22.1	13.9	3.3	1.58993	4.21212	INDET		A	DIV_ROUNDED	FEATHER	NO	Slightly_CURVED	FLAT	3	CENTRIP	RADIATING	REMOVED	REMOVED			REMOVED		REMOVED	PROX_RIGHTDIST	RECTILINEAR	DORS	SEMI_ABRUPT		3.2	70-75	65-70	60-65	BD	OBLIQUE_PROX_TRUNC_POINT	TRUNC
E71K18C	bag29	RETOUCHED	COMPLETE	COMPLETE	CHERT	18.9	11.8	2.6	1.60169	4.53846	INDET		A	DIV_ROUNDED	FEATHER	NO	FLAT	FLAT	4	CENTRIP	RADIATING	REMOVED	REMOVED			REMOVED		REMOVED	PROX_LEFTDIST	RECTILINEAR	DORS	SEMI_ABRUPT		2.5	70-75	70-75	60-65	BG	OBLIQUE_PROX_TRUNC_POINT	TRUNC
E71K18C	bag29	RETOUCHED	COMPLETE	COMPLETE	CHERT	16.3	9.6	2.3	1.69792	4.17391	INDET		B	DIV_ROUNDED	FEATHER	NO	Slightly_CURVED	FLAT	3	UNIDIR	PARALLEL	REMOVED	REMOVED			REMOVED		REMOVED	PROX	RECTILINEAR	DORS	SEMI_ABRUPT		2.2	65-70		50-55	BD	OBLIQUE_PROX_TRUNC	TRUNC
E71K18C	bag29	RETOUCHED	COMPLETE	COMPLETE	CHERT	19	10.9	3.8	1.74312	2.86842	INDET		A	DIV_ROUNDED	FEATHER	NO	FLAT	FLAT	3	UNIDIR	INVERTED_Y	REMOVED	REMOVED			REMOVED		REMOVED	PROX_RIGHTDIST	RECTILINEAR	DORS	BACK		3.6	80-85	76-80	55-60	BG	OBLIQUE_PROX_TRUNC_RET	TRUNC
E71K18C	bag29	RETOUCHED	COMPLETE	COMPLETE	CHERT	17.5	10	1.9	1.75	5.26316	INDET		A	DIV_ROUNDED	FEATHER	NO	FLAT	FLAT	4	UNI LAT	CHECKED_PATTERN	REMOVED	REMOVED			REMOVED		REMOVED	PROX_RIGHTDIST	RECTILINEAR	DORS	BACK		2	80-85	65-70	55-60	BD	OBLIQUE_PROX_TRUNC_POINT	TRUNC
E71K18C	bag29	RETOUCHED	COMPLETE	COMPLETE	CHERT	19.7	10.4	2.9	1.89423	3.58621	INDET		A	DIV_ROUNDED	FEATHER	NO	Slightly_CURVED	FLAT	3	UNIDIR	Y	REMOVED	REMOVED			REMOVED		REMOVED	PROX	RECTILINEAR	DORS	BACK		2.5	75-80		50-55	BD	OBLIQUE_PROX_TRUNC	TRUNC
E71K18C	bag29	RETOUCHED	COMPLETE	COMPLETE	CHERT	15.1	9.5	2.5	1.58947	3.8	INDET		A	DEMI LUNE	STEP	NO	Slightly_CURVED	FLAT	3	UNI LAT	CHECKED_PATTERN	REMOVED	REMOVED			REMOVED		REMOVED	PROX_DIST	RECTILINEAR	DORS	BACK		2.4	75-80	fract	fract	BG	OBLIQUE_PROX_TRUNC_RET	TRUNC
E71K18C	bag29	RETOUCHED	COMPLETE	COMPLETE	CHERT	21.3	9.3	2.5	2.29032	3.72	INDET		A	DEMI LUNE	FEATHER	NO	Slightly_CURVED	FLAT	3	UNI LAT	FISH_BONES	REMOVED	REMOVED			REMOVED		REMOVED	PROX_LEFTDIST	RECTILINEAR	DORS	SEMI_ABRUPT		2.5	65-70	45-50	55-60	BG	OBLIQUE_PROX_TRUNC_POINT	TRUNC
E71K18C	bag25	RETOUCHED	COMPLETE	COMPLETE	CHERT	16.4	6.7	3.8	2.44776	1.76316	INDET		A	DEMI LUNE	FEATHER	NO	Slightly_CURVED	FLAT	1	UNIDIR	SINGLE_ARRAY	REMOVED	REMOVED			SALIENT		YES	LEFT	CONVEX	DORS	BACK		3.8	80-85				CURVED BACKED PIECE	BACKED
E71K18C	bag29	RETOUCHED	COMPLETE	COMPLETE	CHERT	12.5	12.8	1.8	0.976562	7.11111	INDET		A	DIV_ROUNDED	FEATHER	NO	Slightly_CURVED	FLAT	4	UNIDIR	PARALLEL	REMOVED	REMOVED			REMOVED		REMOVED	PROX	RECTILINEAR	DORS	BACK		1.8	80-85		casse	BG	OBLIQUE_PROX_TRUNC	TRUNC
E71K18C	bag29	RETOUCHED	COMPLETE	COMPLETE	CHERT	19.7	18.1	3.3	1.0884	5.48485	INDET		A	DIV_ROUNDED	STEP	NO	FLAT	FLAT	4	BIDIR	PARALLEL	REMOVED	REMOVED			REMOVED		REMOVED	PROX_DIST	RECT_CONC	DORS	SEMI_ABRUPT		3.2	55-60		50-55	BG	OBLIQUE_PROX_TRUNC_NOTCH	TRUNC
E71K18C	bag29	RETOUCHED	COMPLETE	COMPLETE	CHERT	18.3	15.3	2.4	1.19608	6.375	INDET		A	DIV_ROUNDED	FEATHER	NO	Slightly_CURVED	FLAT	4	BIDIR	FISH_BONES	REMOVED	REMOVED			REMOVED		REMOVED	PROX	RECTILINEAR	DORS	SEMI_ABRUPT		2.6	60-65		70-75	BG	OBLIQUE_PROX_TRUNC	TRUNC
E71K18C	bag29	RETOUCHED	COMPLETE	COMPLETE	CHERT	18.2	14.3	3	1.27273	4.76667	INDET		A	DIV_ROUNDED	FEATHER	NO	Slightly_CURVED	FLAT	7	BIDIR	CHECKED_PATTERN	REMOVED	REMOVED			REMOVED		REMOVED	PROX_LEFT	RECT_CURVED	DORS	BACK		2.3	75-80		75-80	BG	OBLIQUE_PROX_TRUNC_BACKED	TRUNC
E71K18C	bag29	RETOUCHED	COMPLETE	COMPLETE	CHERT	19.8	14.2	2.4	1.39437	5.91667	INDET		A	DIV_ROUNDED	FEATHER	NO	FLAT	FLAT	3	BIDIR	PARALLEL	REMOVED	REMOVED			REMOVED		REMOVED	PROX	RECTILINEAR	DORS	BACK		2.4	75-80		50-55	BG_BD	DBLE_PROX_TRUNC	TRUNC
E71K18C	bag29	RETOUCHED	COMPLETE	COMPLETE	CHERT	21.1	14.9	3.7	1.41611	4.02703	INDET		A	DIV_ROUNDED	FEATHER	NO	FLAT	FLAT	3	UNIDIR	Y	REMOVED	REMOVED			REMOVED		REMOVED	PROX_LEFT	RECTILINEAR	DORS	BACK		3.6	70-75		55-60	BD	OBLIQUE_PROX_TRUNC_RET	TRUNC
E71K18C	bag29	RETOUCHED	COMPLETE	COMPLETE	CHERT	18.2	12.7	2.9	1.43307	4.37931	INDET		A	DIV_ROUNDED	FEATHER	NO	Slightly_CURVED	FLAT	3	BIDIR	PARALLEL	REMOVED	REMOVED			REMOVED		REMOVED	PROX_LEFTDIST	RECTILINEAR	DORS	SEMI_ABRUPT		2.9	65-70		65-70	BG	OBLIQUE_PROX_TRUNC_RET	TRUNC
E71K18C	bag29	RETOUCHED	COMPLETE	COMPLETE	CHERT	23.4	15.9	3.2	1.4717	4.96875	INDET		A	DIV_ROUNDED	FEATHER	NO	Slightly_CURVED	FLAT	4	UNI OPP	CHECKED_PATTERN	REMOVED	REMOVED			REMOVED		REMOVED	PROX_LEFT	RECTILINEAR	DORS	BACK		2.9	75-80		50-55	BG	OBLIQUE_PROX_TRUNC_BACKED	TRUNC
E71K18C	bag29	RETOUCHED	COMPLETE	COMPLETE	CHERT	16.1	10.9	2	1.47706	5.45	INDET		A	DIV_ROUNDED	FEATHER	NO	FLAT	FLAT	3	BIDIR	PARALLEL	REMOVED	REMOVED			REMOVED		REMOVED	PROX_LEFT	RECTILINEAR	DORS	BACK		2	75-80		65-70	BG	OBLIQUE_PROX_TRUNC_BACKED	TRUNC
E71K18C	bag29	RETOUCHED	COMPLETE	COMPLETE	CHERT	18.2	11.8	2.5	1.54237	4.72	INDET		A	DIV_ROUNDED	FEATHER	NO	Slightly_CURVED	FLAT	3	UNIDIR	PARALLEL	REMOVED	REMOVED			REMOVED		REMOVED	PROX_LEFTDIST	RECTILINEAR	DORS	BACK		2.5	75-80		50-55	BG	OBLIQUE_PROX_TRUNC_RET	TRUNC
E71K18C	bag29	RETOUCHED	COMPLETE	COMPLETE	CHERT	18.9	12.1	3.4	1.56198	3.55882	INDET		A	DIV_ROUNDED	FEATHER	NO	FLAT	FLAT	3	UNIDIR	CHECKED_PATTERN	REMOVED	REMOVED			REMOVED		REMOVED	PROX_LEFT	RECTILINEAR	DORS	SEMI_ABRUPT		3.3	65-70		60-65	BG	OBLIQUE_PROX_TRUNC_BACKED	TRUNC
E71K18C	bag29	RETOUCHED	COMPLETE	COMPLETE	CHERT	17.4	11.1	3.2	1.56757	3.46875	INDET		A	DIV_ROUNDED	FEATHER	NO	FLAT	FLAT	3	UNI OPP	INVERTED_Y	REMOVED	REMOVED			REMOVED		REMOVED	PROX_LEFT	RECTILINEAR	DORS	BACK		2.8	70-75		60-65	BG	OBLIQUE_PROX_TRUNC_BACKED	TRUNC
E71K18C	bag29	RETOUCHED	COMPLETE	COMPLETE	CHERT	21.3	13.4	2.7	1.58955	4.96296	INDET		A	DIV_ROUNDED	FEATHER	NO	Slightly_CURVED	FLAT	6	BIDIR	CHECKED_PATTERN	REMOVED	REMOVED			REMOVED		REMOVED	PROX_LEFTDIST	RECTILINEAR	DORS	BACK		2.6	70-75		60-65	BG	OBLIQUE_PROX_TRUNC_RET	TRUNC
E71K18C	bag29	RETOUCHED	COMPLETE	COMPLETE	CHERT	20.1	12.5	2.3	1.608	5.43478	INDET		A	DIV_ROUNDED	FEATHER	NO	FLAT	FLAT	2	UNIDIR	SINGLE_ARRAY	REMOVED	REMOVED			REMOVED		REMOVED	PROX_LEFT	RECTILINEAR	DORS	SEMI_ABRUPT		2.5	65-70		60-65	BG	OBLIQUE_PROX_TRUNC_RET	TRUNC
E71K18C	bag29	RETOUCHED	COMPLETE	COMPLETE	CHERT	19.8	12.2	2	1.62295	6.1	INDET		A	DIV_ROUNDED	FEATHER	NO	Slightly_CURVED	FLAT	4	BIDIR	CHECKED_PATTERN	REMOVED	REMOVED			REMOVED		REMOVED	PROX_DIST	RECT_CONC	DORS	SEMI_ABRUPT		2.2	70-75		casse	BG	OBLIQUE_PROX_TRUNC_RET	TRUNC
E71K18C	bag29	RETOUCHED	COMPLETE	COMPLETE	CHERT	20.7	12.6	1.9	1.64286	6.63158	INDET		A	DIV_ROUNDED	FEATHER	NO	FLAT	FLAT	3	UNI LAT	PARALLEL	REMOVED	REMOVED			REMOVED		REMOVED	PROX_RIGHTDIST	CONV_RECT	DORS	BACK		2	80-85		60-65	BD	OBLIQUE_PROX_TRUNC_BACKED	TRUNC
E71K18C	bag29	RETOUCHED	COMPLETE	COMPLETE	CHERT	19.1	11.5	2.7	1.66087	4.25926	INDET		A	DIV_ROUNDED	FEATHER	NO	Slightly_CURVED	FLAT	4	CENTRIP	RADIATING	REMOVED	REMOVED			REMOVED		REMOVED	PROX	RECTILINEAR	DORS	SEMI_ABRUPT		2.7	60-65		65-70	BG	OBLIQUE_PROX_TRUNC	TRUNC
E71K18C	bag29	RETOUCHED	COMPLETE	COMPLETE	CHERT	22.3	13.4	2.5	1.66418	5.36	INDET		A	DIV_ROUNDED	FEATHER	NO	FLAT	FLAT	4	CENTRIP	RADIATING	REMOVED	REMOVED			REMOVED		REMOVED	PROX	RECTILINEAR	DORS	BACK		2.2	75-80		45-50	BG_BD	DBLE_PROX_TRUNC	TRUNC
E71K18C	bag29	RETOUCHED	COMPLETE	COMPLETE	CHERT	19	11	2.1	1.72727	5.2381	INDET		A	DIV_ROUNDED	FEATHER	NO	Slightly_CURVED	FLAT	4	UNI OPP	PARALLEL	REMOVED	REMOVED			REMOVED		REMOVED	PROX_RIGHT	RECTILINEAR	DORS	BACK		2	80-85		55-60	BD	OBLIQUE_PROX_TRUNC_BACKED	TRUNC
E71K18C	bag29	RETOUCHED	COMPLETE	COMPLETE	CHERT	17	9.3	2.5	1.82796	3.72	INDET		A	DIV_ROUNDED	STEP	NO	FLAT	FLAT	4	UNIDIR	CHECKED_PATTERN	REMOVED	REMOVED			REMOVED		REMOVED	PROX_DIST	RECT_CONC	DORS	SEMI_ABRUPT		2.5	55-60		50-55	BG	OBLIQUE_PROX_TRUNC_NOTCH	TRUNC
E71K18C	bag29	RETOUCHED	COMPLETE	COMPLETE	CHERT	18.5	9.7	2.2	1.90722	4.40909	INDET		A	DIV_ROUNDED	FEATHER	NO	FLAT	FLAT	3	UNIDIR	PARALLEL	REMOVED	REMOVED			REMOVED		REMOVED	PROX_LEFTDIST	RECTILINEAR	DORS	SEMI_ABRUPT		2.4	65-70		60-65	BG	OBLIQUE_PROX_TRUNC_RET	TRUNC
E71K18C	bag29	RETOUCHED	COMPLETE	COMPLETE	CHERT	20.8	10.8	2.1	1.92593	5.14286	INDET		A	DIV_ROUNDED	FEATHER	NO	FLAT	FLAT	5	UNI OPP	CHECKED_PATTERN	REMOVED	REMOVED			REMOVED		REMOVED	PROX_LEFTDIST	RECTILINEAR	DORS	SEMI_ABRUPT		2.1	55-60	70-75	55-60	BG	OBLIQUE_PROX_TRUNC_POINT	TRUNC
E71K18C	bag29	RETOUCHED	COMPLETE	COMPLETE	CHERT	21.4	10.8	2.8	1.98148	3.85714	INDET		A	DIV_ROUNDED	FEATHER	NO	Slightly_CURVED	FLAT	5	UNI OPP	CHECKED_PATTERN	REMOVED	REMOVED			REMOVED		REMOVED	PROX_LEFTDIST	RECTILINEAR	DORS	BACK		3.3	75-80		50-55	BG	OBLIQUE_PROX_TRUNC_RET	TRUNC
E71K18C	bag29	RETOUCHED	COMPLETE	COMPLETE	CHERT	17.9	12.3	2.6	1.45528	4.73077	INDET		A	DIV_ROUNDED	STEP	NO	CURVED	FLAT	5	UNIDIR	FISH_BONES	REMOVED	REMOVED			REMOVED		REMOVED	PROX_DIST	RECTILINEAR	DORS	BACK		2.8	80-85	60-65	/	BG	OBLIQUE_PROX_TRUNC_RET	TRUNC
E71K18C	bag25	RETOUCHED	COMPLETE	COMPLETE	CHERT	21.5	13.9	3.5	1.54676	3.97143	INDET		A	DIV_ROUNDED	STEP	NO	FLAT	FLAT	3	UNIDIR	PARALLEL	REMOVED	REMOVED			REMOVED		REMOVED	PROX_DIST	RECT_CONC	DORS	BACK		3.3	75-80	90-95	115-120	BG	TRAPEZE	GEOM
E71K18C	bag29	RETOUCHED	COMPLETE	COMPLETE	CHERT	23.5	12.8	2.7	1.83594	4.74074	INDET		A	DIV_ROUNDED	STEP	NO	FLAT	FLAT	4	UNIDIR	PARALLEL	REMOVED	REMOVED			REMOVED		REMOVED	PROX_DIST	RECTILINEAR	DORS	BACK		3.1	75-80	80-85	65-70	BG	OBLIQUE_PROX_TRUNC_RET	TRUNC
E71K18C	bag33	RETOUCHED	COMPLETE	COMPLETE	CHERT	13.4	12.6	2.4	1.06349	5.25	INDET		A	DEMI LUNE	STEP	NO	FLAT	FLAT	2	UNIDIR	PARALLEL	REMOVED	REMOVED			REMOVED		REMOVED	PROX_DIST	RECTILINEAR	DORS	BACK		2.5	75-80	115-120	115-120	BG	TRIANGLE	GEOM
E71K18C	bag33	RETOUCHED	COMPLETE	COMPLETE	CHERT	13.2	11.3	2.4	1.16814	4.70833	INDET		A	TRIANGLE	STEP	NO	CURVED	FLAT	2	UNIDIR	PARALLEL	REMOVED	REMOVED			Slightly_SALIENT		YES	PROX_DIST	RECTILINEAR	DORS	BACK		2.5	70-75	130-135	130-135	BG	TRIANGLE	GEOM
E71K18C	bag33	RETOUCHED	COMPLETE	COMPLETE	CHERT	12.9	10.4	2.4	1.24038	4.33333	INDET		A	TRIANGLE	STEP	NO	Slightly_CURVED	FLAT	2	INDET	PARALLEL	REMOVED	REMOVED			REMOVED		REMOVED	PROX_DIST	CONV_CONC	DORS	BACK		2.9	70-75	130-135	135-140	BG	TRIANGLE	GEOM
E71K18C	bag33	RETOUCHED	COMPLETE	COMPLETE	CHERT	19.1	13.3	3.7	1.43609	3.59459	INDET		A	TRIANGLE	STEP	NO	Slightly_CURVED	FLAT	1	OPPOS	SINGLE_ARRAY	REMOVED	REMOVED			SALIENT		YES	PROX_DIST	CONVEX	DORS	BACK		3.8	85-90			BG	TRIANGLE	GEOM
E71K18C	bag33	RETOUCHED	COMPLETE	COMPLETE	CHERT	17.7	12.2	2.3	1.45082	5.30435	INDET		A	TRIANGLE	STEP	NO	Slightly_CURVED	FLAT	4	UNI LAT	CHECKED_PATTERN	REMOVED	REMOVED			REMOVED		REMOVED	PROX_DIST	RECTILINEAR	DORS	BACK		2.3	75-80	135-140	135-140	BG	TRIANGLE	GEOM
E71K18C	bag33	RETOUCHED	COMPLETE	COMPLETE	CHERT	23.1	15.7	3.4	1.47134	4.61765	INDET		A	TRIANGLE	STEP	NO	Slightly_CURVED	FLAT	4	UNIDIR	FISH_BONES	REMOVED	REMOVED			REMOVED		REMOVED	PROX_DIST	CONV_CONC	DORS	BACK		3.4	75-80	125-130	130-135	BG	TRIANGLE	GEOM
E71K18C	bag33	RETOUCHED	COMPLETE	COMPLETE	CHERT	17.2	11.6	3.2	1.48276	3.625	INDET		A	TRIANGLE	STEP	NO	Slightly_CURVED	FLAT	4	LAT	CHECKED_PATTERN	REMOVED	REMOVED			REMOVED		REMOVED	PROX_DIST	RECTILINEAR	DORS	BACK		3.1	80-85	140-145	145-150	indet	TRIANGLE	GEOM
E71K18C	bag33	RETOUCHED	COMPLETE	COMPLETE	CHERT	15.9	10.7	2.1	1.48598	5.09524	INDET		A	TRIANGLE	STEP	NO	Slightly_CURVED	FLAT	1	UNIDIR	SINGLE_ARRAY	REMOVED	REMOVED			REMOVED		REMOVED	PROX_DIST	CONV_CONC	DORS	BACK		2.6	75-80	125-130	130-135	BG	TRIANGLE	GEOM
E71K18C	bag33	RETOUCHED	COMPLETE	COMPLETE	CHERT	19.5	12.9	2	1.51163	6.45	INDET		A	TRIANGLE	STEP	NO	CONVEX	FLAT	3	BIDIR	PARALLEL	REMOVED	REMOVED			REMOVED		REMOVED	PROX_DIST	RECTILINEAR	DORS	BACK		1.8	75-80	150-155	150-155	BG	TRIANGLE	GEOM
E71K18C	bag33	RETOUCHED	COMPLETE	COMPLETE	CHERT	21.6	14.1	2.5	1.53191	5.64	INDET		A	TRIANGLE	STEP	NO	Slightly_CURVED	FLAT	3	UNI LAT	RADIATING	REMOVED	REMOVED			REMOVED		REMOVED	PROX_DIST	RECTILINEAR	DORS	BACK		2.8	75-80	125-130	125-130	BG	TRIANGLE	GEOM
E71K18C	bag31	RETOUCHED	COMPLETE	COMPLETE	CHERT	14.8	9.6	4.2	1.54167	2.28571	INDET		A	TRIANGLE	STEP	NO	FLAT	FLAT	1	UNIDIR	SINGLE_ARRAY	REMOVED	REMOVED			REMOVED		REMOVED	PROX	RECTILINEAR	DORS	BACK		4	85-90	125-130	120-125	BD	TRIANGLE	GEOM
E71K18C	bag33	RETOUCHED	COMPLETE	COMPLETE	CHERT	16.2	10.5	2.4	1.54286	4.375	INDET		A	TRIANGLE	STEP	NO	FLAT	FLAT	2	BIDIR	PARALLEL	REMOVED	REMOVED			REMOVED		REMOVED	PROX_DIST	RECTILINEAR	DORS	BACK		2.3	80-85	135-140	135-140	BG	TRIANGLE	GEOM
E71K18C	bag31	RETOUCHED	COMPLETE	COMPLETE	CHERT	13.1	8.3	2	1.57831	4.15	INDET		A	TRIANGLE	STEP	NO	CURVED	FLAT	4	UNI LAT	CHECKED_PATTERN	REMOVED	REMOVED			SALIENT		YES	PROX_DIST	CONV_RECT	DORS	BACK		2.2	75-80	125-130	130-135	BG	TRIANGLE	GEOM
E71K18C	bag33	RETOUCHED	COMPLETE	COMPLETE	CHERT	20	12.6	2.6	1.5873	4.84615	INDET		A	TRIANGLE	STEP	NO	FLAT	FLAT	3	UNIDIR	PARALLEL	REMOVED	REMOVED			REMOVED		REMOVED	PROX_DIST	RECTILINEAR	DORS	BACK		2.6	85-90	140-145	140-145	BG	TRIANGLE	GEOM
E71K18C	bag33	RETOUCHED	COMPLETE	COMPLETE	CHERT	21.1	13.2	2.3	1.59848	5.73913	INDET		A	TRIANGLE	STEP	NO	FLAT	FLAT	3	UNIDIR	PARALLEL	REMOVED	REMOVED			REMOVED		REMOVED	PROX_DIST	RECTILINEAR	DORS	BACK		2.3	75-80	135-140	135-140	BD	TRIANGLE	GEOM
E71K18C	bag33	RETOUCHED	COMPLETE	COMPLETE	CHERT	15.3	9.4	2.1	1.62766	4.47619	INDET		A	TRIANGLE	STEP	NO	FLAT	FLAT	2	UNIDIR	PARALLEL	REMOVED	REMOVED			REMOVED		REMOVED	PROX_DIST	CONVEX	DORS	BACK		2.6	75-80	115-120	140-145	BG	TRIANGLE	GEOM
E71K18C	bag33	RETOUCHED	COMPLETE	COMPLETE	CHERT	19.5	11.9	2.6	1.63866	4.57692	INDET		A	TRIANGLE	STEP	NO	Slightly_CURVED	FLAT	3	CENTRIP	FISH_BONES	REMOVED	REMOVED			REMOVED		REMOVED	PROX_DIST	CONV_CONC	DORS	BACK		3.1	80-85	125-130	130-135	BG	TRIANGLE	GEOM
E71K18C	bag33	RETOUCHED	COMPLETE	COMPLETE	CHERT	17.6	10.7	2.5	1.64486	4.28	INDET		A	TRIANGLE	STEP	NO	FLAT	FLAT	2	UNIDIR	SINGLE_ARRAY	REMOVED	REMOVED			REMOVED		REMOVED	PROX_DIST	CONC_RECT	DORS	BACK		2.8	70-75	135-140	115-120	BD	TRIANGLE	GEOM
E71K18C	bag29	RETOUCHED	COMPLETE	COMPLETE	CHERT	21.9	13.3	2.5	1.64662	5.32	INDET		A	TRIANGLE	FEATHER	NO	SINUOUS	FLAT	4	BIDIR	FISH_BONES	REMOVED	REMOVED			REMOVED		REMOVED	PROX_DIST	RECTILINEAR	DORS	BACK		2.5		45-50	casse	BG	OBLIQUE_PROX_TRUNC_POINT	TRUNC
E71K18C	bag33	RETOUCHED	COMPLETE	COMPLETE	CHERT	17.6	10.5	2.8	1.67619	3.75	INDET		A	TRIANGLE	STEP	NO	Slightly_CURVED	FLAT	2	UNIDIR	PARALLEL	REMOVED	REMOVED			REMOVED		REMOVED	PROX_DIST	MICROBURIN	DORS	BACK		2.5	75-80	130-135	130-135	BD	TRIANGLE	GEOM
E71K18C	bag33	RETOUCHED	COMPLETE	COMPLETE	CHERT	20.2	11.6	2.9	1.74138	4	INDET		A	TRIANGLE	STEP	NO	FLAT	FLAT	2	UNIDIR	PARALLEL	REMOVED	REMOVED			REMOVED		REMOVED	PROX_DIST	RECTILINEAR	DORS	BACK		3	80-85	140-145	140-145	BG	TRIANGLE	GEOM
E71K18C	bag33	RETOUCHED	COMPLETE	COMPLETE	CHERT	20.9	12	2.4	1.74167	5	INDET		A	TRIANGLE	STEP	NO	FLAT	FLAT	2	UNIDIR	PARALLEL	REMOVED	REMOVED			REMOVED		REMOVED	PROX_DIST	RECTILINEAR	DORS	BACK		2.6	75-80	140-145	140-145	BG	TRIANGLE	GEOM
E71K18C	bag31	RETOUCHED	COMPLETE	COMPLETE	CHERT	20.7	11.8	3	1.75424	3.93333	INDET		A	TRIANGLE	STEP	NO	CURVED	FLAT	3	UNI LAT	CHECKED_PATTERN	REMOVED	REMOVED			REMOVED		REMOVED	PROX_DIST	RECTILINEAR	DORS	BACK		3.4	75-80	140-145	140-145	BG	TRIANGLE	GEOM
E71K18C	bag31	RETOUCHED	COMPLETE	COMPLETE	CHERT	18.3	10.2	2.4	1.79412	4.25	INDET		C	TRIANGLE	STEP	NO	CURVED	FLAT	1	UNIDIR	SINGLE_ARRAY	REMOVED	REMOVED			SALIENT		YES	PROX_DIST	CONV_RECT	DORS	BACK		2.4	70-75	130-135	120-125	BG	TRIANGLE	GEOM
E71K18C	bag33	RETOUCHED	COMPLETE	COMPLETE	CHERT	17	9.4	2.8	1.80851	3.35714	INDET		A	TRIANGLE	STEP	NO	FLAT	FLAT	2	BIDIR	PARALLEL	REMOVED	REMOVED			REMOVED		REMOVED	PROX_DIST	RECTILINEAR	DORS	BACK		2.8	80-85	145-150	140-145	BD	TRIANGLE	GEOM
E71K18C	bag31	RETOUCHED	COMPLETE	COMPLETE	CHERT	21.6	11.8	2	1.83051	5.9	INDET		A	TRIANGLE	STEP	NO	FLAT	FLAT	4	UNIDIR	CHECKED_PATTERN	REMOVED	REMOVED			REMOVED		REMOVED	PROX_DIST	CONV_RECT	DORS	BACK		2	75-80	125-130	140-145	BG	TRIANGLE	GEOM
E71K18C	bag33	RETOUCHED	COMPLETE	COMPLETE	CHERT	16.9	9.2	2.1	1.83696	4.38095	INDET		A	TRIANGLE	STEP	NO	Slightly_CURVED	FLAT	3	UNIDIR	Y	REMOVED	REMOVED			REMOVED		REMOVED	PROX_DIST	RECTILINEAR	DORS	SEMI_ABRUPT		1.7	65-70	135-140	135-140	BG	TRIANGLE	GEOM
E71K18C	bag31	RETOUCHED	COMPLETE	COMPLETE	CHERT	19.5	10.6	3.1	1.83962	3.41935	INDET		A	TRIANGLE	STEP	NO	Slightly_CURVED	FLAT	2	UNIDIR	SINGLE_ARRAY	REMOVED	REMOVED			REMOVED		REMOVED	PROX_DIST	CONV_RECT	DORS	BACK		3.2	80-85	135-140	135-140	BD	TRIANGLE	GEOM
E71K18C	bag31	RETOUCHED	COMPLETE	COMPLETE	CHERT	21.1	11.3	3.2	1.86726	3.53125	INDET		A	TRIANGLE	STEP	NO	FLAT	FLAT	2	UNIDIR	SINGLE_ARRAY	REMOVED	REMOVED			REMOVED		REMOVED	PROX_DIST	CONV_RECT	DORS	BACK		3.3	85-90	130-135	125-130	BD	TRIANGLE	GEOM
E71K18C	bag31	RETOUCHED	COMPLETE	COMPLETE	CHERT	18.5	9.9	2.6	1.86869	3.80769	INDET		A	TRIANGLE	STEP	NO	FLAT	FLAT	3	BIDIR	FISH_BONES	REMOVED	REMOVED			REMOVED		REMOVED	PROX_DIST	RECTILINEAR	DORS	SEMI_ABRUPT		3.1	60-65	140-145	135-140	BG	TRIANGLE	GEOM
E71K18C	bag31	RETOUCHED	COMPLETE	COMPLETE	CHERT	17.5	9.3	1.6	1.88172	5.8125	INDET		A	TRIANGLE	STEP	NO	FLAT	FLAT	2	UNIDIR	SINGLE_ARRAY	REMOVED	REMOVED			REMOVED		REMOVED	PROX_DIST	CONV_RECT	DORS	BACK		1.5	70-75	145-150	125-130	BD	TRIANGLE	GEOM
E71K18C	bag31	RETOUCHED	COMPLETE	COMPLETE	CHERT	19	10	3.4	1.9	2.94118	INDET		A	TRIANGLE	STEP	NO	FLAT	FLAT	4	UNIDIR	PARALLEL	REMOVED	REMOVED			REMOVED		REMOVED	PROX_DIST	CONV_RECT	DORS	BACK		3.3	85-90	145-150	140-145	BG	TRIANGLE	GEOM
E71K18C	bag31	RETOUCHED	COMPLETE	COMPLETE	CHERT	22.5	11.8	3.4	1.90678	3.47059	INDET		A	TRIANGLE	STEP	NO	FLAT	FLAT	2	UNIDIR	SINGLE_ARRAY	REMOVED	REMOVED			REMOVED		REMOVED	PROX_DIST	CONV_RECT	DORS	SEMI_ABRUPT		2.9	70-75	130-135	135-140	BG	TRIANGLE	GEOM
E71K18C	bag33	RETOUCHED	COMPLETE	COMPLETE	CHERT	20.4	10.6	3.1	1.92453	3.41935	INDET		A	TRIANGLE	STEP	NO	FLAT	FLAT	4	BIDIR	INVERTED_Y	REMOVED	REMOVED			REMOVED		REMOVED	PROX_DIST	RECTILINEAR	DORS	SEMI_ABRUPT		3.1	55-60	140-145	140-145	BD	TRIANGLE	GEOM
E71K18C	bag33	RETOUCHED	COMPLETE	COMPLETE	CHERT	21.8	11.3	2.6	1.9292	4.34615	INDET		A	TRIANGLE	STEP	NO	FLAT	FLAT	7	UNIDIR	CHECKED_PATTERN	REMOVED	REMOVED			REMOVED		REMOVED	PROX_DIST	CONV_CONC	DORS	BACK		2.5	70-75	125-130	155-160	BD	TRIANGLE	GEOM
E71K18C	bag25	RETOUCHED	COMPLETE	COMPLETE	CHERT	21.5	11.1	3	1.93694	3.7	INDET		A	TRAPEZE	STEP	NO	FLAT	FLAT	2	UNIDIR	SINGLE_ARRAY	REMOVED	REMOVED			REMOVED		REMOVED	PROX_DIST	CONC_RECT	DORS	BACK		2.6	70-75	125-130	135-140	BD	TRAPEZE	GEOM
E71K18C	bag31	RETOUCHED	COMPLETE	COMPLETE	CHERT	21.1	10.6	3.6	1.99057	2.94444	INDET		A	TRIANGLE	STEP	NO	Slightly_CURVED	FLAT	2	UNIDIR	PARALLEL	REMOVED	REMOVED			REMOVED		REMOVED	PROX_DIST	RECTILINEAR	DORS	BACK		3.5	80-85	130-135	150-155	BG	TRIANGLE	GEOM
E71K18C	bag31	RETOUCHED	COMPLETE	COMPLETE	CHERT	21.5	10.8	2.2	1.99074	4.90909	INDET		A	TRIANGLE	STEP	NO	Slightly_CURVED	FLAT	4	UNIDIR	Y	REMOVED	REMOVED			REMOVED		REMOVED	PROX_DIST	RECTILINEAR	DORS	BACK		2.1	75-80	145-150	130-135	BD	TRIANGLE	GEOM
E71K18C	bag31	RETOUCHED	COMPLETE	COMPLETE	CHERT	21.1	10.5	3.4	2.00952	3.08824	INDET		A	TRIANGLE	STEP	NO	CURVED	FLAT	1	UNIDIR	SINGLE_ARRAY	REMOVED	REMOVED			REMOVED		REMOVED	PROX_DIST	CONV_RECT	DORS	BACK		3.4	80-85	145-150	145-150	BG	TRIANGLE	GEOM
E71K18C	bag31	RETOUCHED	COMPLETE	COMPLETE	CHERT	20.9	10.3	2.5	2.02913	4.12	INDET		A	TRIANGLE	STEP	NO	Slightly_CURVED	FLAT	2	UNIDIR	PARALLEL	REMOVED	REMOVED			REMOVED		REMOVED	PROX_DIST	CONV_RECT	DORS	BACK		2.9	80-85	145-150	135-140	BG	TRIANGLE	GEOM
E71K18C	bag33	RETOUCHED	COMPLETE	COMPLETE	CHERT	20.5	10.1	1.9	2.0297	5.31579	INDET		A	TRIANGLE	STEP	NO	FLAT	FLAT	3	UNIDIR	SINGLE_ARRAY	REMOVED	REMOVED			REMOVED		REMOVED	PROX_DIST	CONV_CONC	DORS	BACK		2.4	75-80	140-145	135-140	BG	TRIANGLE	GEOM
E71K18C	bag31	RETOUCHED	COMPLETE	COMPLETE	CHERT	18.3	9	3.3	2.03333	2.72727	INDET		A	TRIANGLE	STEP	NO	FLAT	FLAT	3	UNIDIR	Y	REMOVED	REMOVED			REMOVED		REMOVED	PROX_DIST	CONV_RECT	DORS	BACK		3.3	85-90	135-140	140-145	BG	TRIANGLE	GEOM
E71K18C	bag31	RETOUCHED	COMPLETE	COMPLETE	CHERT	21.8	10.5	3.2	2.07619	3.28125	INDET		A	TRIANGLE	STEP	NO	Slightly_CURVED	FLAT	4	UNIDIR	CHECKED_PATTERN	REMOVED	REMOVED			REMOVED		REMOVED	PROX_DIST	RECTILINEAR	DORS	BACK		2.8	80-85	130-135	145-150	BD	TRIANGLE	GEOM
E71K18C	bag31	RETOUCHED	COMPLETE	COMPLETE	CHERT	21	10	2.4	2.1	4.16667	INDET		A	TRIANGLE	STEP	NO	Slightly_CURVED	Slightly_TWISTED	3	UNIDIR	PARALLEL	REMOVED	REMOVED			REMOVED		REMOVED	PROX_DIST	CONV_RECT	DORS	BACK		2.8	80-85	135-140	130-135	BD	TRIANGLE	GEOM
E71K18C	bag31	RETOUCHED	COMPLETE	COMPLETE	CHERT	21.9	10.2	2.7	2.14706	3.77778	INDET		A	TRIANGLE	STEP	NO	CURVED	FLAT	3	UNIDIR	PARALLEL	REMOVED	REMOVED			REMOVED		REMOVED	PROX_DIST	CONV_RECT	DORS	BACK		3	75-80	145-150	120-125	BG	TRIANGLE	GEOM
E71K18C	bag33	RETOUCHED	COMPLETE	COMPLETE	CHERT	19.9	8.8	2.5	2.26136	3.52	INDET		A	TRIANGLE	STEP	NO	FLAT	FLAT	2	UNIDIR	SINGLE_ARRAY	REMOVED	REMOVED			REMOVED		REMOVED	PROX_DIST	RECTILINEAR	DORS	BACK		2.5	70-75	145-150	145-150	BD	TRIANGLE	GEOM
E71K18C	bag31	RETOUCHED	COMPLETE	COMPLETE	CHERT	22.4	9.7	2.6	2.30928	3.73077	INDET		A	TRIANGLE	STEP	NO	Slightly_CURVED	FLAT	3	UNIDIR	PARALLEL	REMOVED	REMOVED			REMOVED		REMOVED	PROX_DIST	CONV_RECT	DORS	BACK		3	75-80	135-140	150-155	BG	TRIANGLE	GEOM
E71K18C	bag25	RETOUCHED	COMPLETE	COMPLETE	CHERT	16.2	12.3	2.8	1.31707	4.39286	INDET		A	TRAPEZE	STEP	NO	FLAT	FLAT	2	UNIDIR	SINGLE_ARRAY	REMOVED	REMOVED			REMOVED		REMOVED	PROX_DIST	CONC_RECT	DORS	BACK		2.5	85-90	95-100	130-135	BD	TRAPEZE	GEOM
E71K18C	bag33	RETOUCHED	COMPLETE	COMPLETE	CHERT	15.5	10.7	2.2	1.4486	4.86364	INDET		A	TRAPEZE	STEP	NO	FLAT	FLAT	3	UNIDIR	SINGLE_ARRAY	REMOVED	REMOVED			REMOVED		REMOVED	PROX_DIST	RECTILINEAR	DORS	BACK		2.2	70-75	125-130	125-130	BD	TRAPEZE	GEOM
E71K18C	bag25	RETOUCHED	COMPLETE	COMPLETE	CHERT	20.5	14.1	3.7	1.4539	3.81081	INDET		B	TRAPEZE	STEP	NO	FLAT	FLAT	4	UNI LAT	CHECKED_PATTERN	REMOVED	REMOVED			REMOVED		REMOVED	PROX_DIST	RECT_CONC	DORS	BACK		3.6	75-80	125-130	105-110	BD	TRAPEZE	GEOM
E71K18C	bag25	RETOUCHED	COMPLETE	COMPLETE	CHERT	19.2	12.6	3.1	1.52381	4.06452	INDET		A	TRAPEZE	STEP	NO	FLAT	FLAT	4	UNI LAT	RADIATING	REMOVED	REMOVED			REMOVED		REMOVED	PROX_DIST	RECT_CONC	DORS	BACK		2.5	85-90	125-130	125-130	BG	TRAPEZE	GEOM
E71K18C	bag25	RETOUCHED	COMPLETE	COMPLETE	CHERT	17.6	11.5	3.7	1.53043	3.10811	INDET		A	TRAPEZE	STEP	NO	Slightly_CURVED	FLAT	3	UNIDIR	INVERTED_Y	REMOVED	REMOVED			REMOVED		REMOVED	PROX_DIST	RECT_CONC	DORS	BACK		3.6	80-85	130-135	105-110	BG	TRAPEZE	GEOM
E71K18C	bag25	RETOUCHED	COMPLETE	COMPLETE	CHERT	16.7	10.8	3.9	1.5463	2.76923	INDET		A	TRAPEZE	STEP	NO	Slightly_CURVED	FLAT	3	CENTRIP	RADIATING	REMOVED	REMOVED			REMOVED		REMOVED	PROX_DIST	RECT_CONC	DORS	BACK		3.5	85-90	125-130	130-135	BG	TRAPEZE	GEOM
E71K18C	bag25	RETOUCHED	COMPLETE	COMPLETE	CHERT	19.5	12.6	4	1.54762	3.15	INDET		A	TRAPEZE	STEP	NO	Slightly_CURVED	FLAT	4	UNIDIR	CHECKED_PATTERN	REMOVED	REMOVED			SALIENT		YES	PROX_DIST	RECTILINEAR	DORS	BACK		4	75-80	85-90	115-120	BG	TRAPEZE	GEOM
E71K18C	bag25	RETOUCHED	COMPLETE	COMPLETE	CHERT	17.3	11.1	2.7	1.55856	4.11111	INDET		A	TRAPEZE	STEP	NO	FLAT	FLAT	3	BIDIR	PARALLEL	REMOVED	REMOVED			REMOVED		REMOVED	PROX_DIST	RECT_CONC	DORS	BACK		2.6	65-70	125-130	115-120	BG	TRAPEZE	GEOM
E71K18C	bag25	RETOUCHED	COMPLETE	COMPLETE	CHERT	17.2	10.8	2.7	1.59259	4	INDET		A	TRAPEZE	STEP	NO	Slightly_CURVED	FLAT	4	UNIDIR	Y	REMOVED	REMOVED			REMOVED		REMOVED	PROX_DIST	RECT_CONC	DORS	BACK		2.8	85-90	110-115	130-135	BG	TRAPEZE	GEOM
E71K18C	bag24	RETOUCHED	COMPLETE	COMPLETE	CHERT	15.8	9.7	1.7	1.62887	5.70588	INDET		A	TRAPEZE	STEP	NO	FLAT	FLAT	4	UNIDIR	CHECKED_PATTERN	REMOVED	REMOVED			REMOVED		REMOVED	PROX_DIST	RECTILINEAR	DORS	BACK		1.7	80-85	145-150	110-115	BG	TRAPEZE	GEOM
E71K18C	bag25	RETOUCHED	COMPLETE	COMPLETE	CHERT	12.3	7.5	2.5	1.64	3	INDET		A	TRAPEZE	STEP	NO	Slightly_CURVED	FLAT	2	UNIDIR	SINGLE_ARRAY	REMOVED	REMOVED			REMOVED		REMOVED	PROX_DIST	RECTILINEAR	DORS	BACK		2.2	75-80	125-130	85-90	BG	TRAPEZE	GEOM
E71K18C	bag24	RETOUCHED	COMPLETE	COMPLETE	CHERT	17.3	10.3	2.2	1.67961	4.68182	INDET		A	TRAPEZE	STEP	NO	FLAT	FLAT	2	UNIDIR	SINGLE_ARRAY	REMOVED	REMOVED			REMOVED		REMOVED	PROX_DIST	RECTILINEAR	DORS	BACK		2.1	80-85	125-130	130-135	BD	TRAPEZE	GEOM
E71K18C	bag24	RETOUCHED	COMPLETE	COMPLETE	CHERT	15.5	9	1.5	1.72222	6	INDET		A	TRAPEZE	STEP	NO	FLAT	FLAT	3	UNIDIR	PARALLEL	REMOVED	REMOVED			REMOVED		REMOVED	PROX_DIST	RECTILINEAR	DORS	BACK		1.5	75-80	135-140	140-145	BG	TRAPEZE	GEOM
E71K18C	bag25	RETOUCHED	COMPLETE	COMPLETE	CHERT	19.8	11.4	2.5	1.73684	4.56	INDET		A	TRAPEZE	STEP	NO	Slightly_CURVED	FLAT	3	OPPOS	PARALLEL	REMOVED	REMOVED			REMOVED		REMOVED	PROX_DIST	CONC_RECT	DORS	BACK		2.3	80-85	130-135	130-135	BG	TRAPEZE	GEOM
E71K18C	bag25	RETOUCHED	COMPLETE	COMPLETE	CHERT	20	11.5	2.3	1.73913	5	INDET		A	TRAPEZE	STEP	NO	FLAT	FLAT	2	UNIDIR	SINGLE_ARRAY	REMOVED	REMOVED			REMOVED		REMOVED	PROX_DIST	RECT_CONC	DORS	BACK		2.2	80-85	120-125	120-125	BD	TRAPEZE	GEOM
E71K18C	bag24	RETOUCHED	COMPLETE	COMPLETE	CHERT	18.1	10.4	3.2	1.74038	3.25	INDET		A	TRAPEZE	STEP	NO	Slightly_CURVED	FLAT	4	UNI LAT	CHECKED_PATTERN	REMOVED	REMOVED			SALIENT		YES	PROX_DIST	RECTILINEAR	DORS	SEMI_ABRUPT		2.6	60-65	110-115	160-165	BG	TRAPEZE	GEOM
E71K18C	bag25	RETOUCHED	COMPLETE	COMPLETE	CHERT	18.7	10.7	3.7	1.74766	2.89189	INDET		A	TRAPEZE	STEP	NO	FLAT	FLAT	3	UNIDIR	PARALLEL	REMOVED	REMOVED			REMOVED		REMOVED	PROX_DIST	RECT_CONC	DORS	BACK		4	80-85	115-120	125-130	BG	TRAPEZE	GEOM
E71K18C	bag24	RETOUCHED	COMPLETE	COMPLETE	CHERT	17.4	9.9	2.9	1.75758	3.41379	INDET		A	TRAPEZE	STEP	NO	Slightly_CURVED	FLAT	4	BIDIR	CHECKED_PATTERN	REMOVED	REMOVED			REMOVED		REMOVED	PROX_DIST	RECTILINEAR	DORS	BACK		2.6	85-90	125-130	130-135	BG	TRAPEZE	GEOM
E71K18C	bag33	RETOUCHED	COMPLETE	COMPLETE	CHERT	16.6	9.1	2.2	1.82418	4.13636	INDET		A	TRAPEZE	STEP	NO	Slightly_CURVED	FLAT	2	UNIDIR	SINGLE_ARRAY	REMOVED	REMOVED			REMOVED		REMOVED	PROX_DIST	CONV_RECT	DORS	BACK		2.1	70-75	130-135	130-135	BG	TRAPEZE	GEOM
E71K18C	bag24	RETOUCHED	COMPLETE	COMPLETE	CHERT	23.1	12.1	2.7	1.90909	4.48148	INDET		A	TRAPEZE	STEP	NO	FLAT	FLAT	4	UNIDIR	PARALLEL	REMOVED	REMOVED			REMOVED		REMOVED	PROX_DIST	RECTILINEAR	DORS	BACK		2.2	75-80	135-140	130-135	BD	TRAPEZE	GEOM
E71K18C	bag24	RETOUCHED	COMPLETE	COMPLETE	CHERT	21.2	10.4	3	2.03846	3.46667	INDET		A	TRAPEZE	STEP	NO	FLAT	FLAT	3	UNIDIR	Y	REMOVED	REMOVED			REMOVED		REMOVED	PROX_DIST	RECTILINEAR	DORS	BACK		2.7	75-80	125-130	120-125	BD	TRAPEZE	GEOM
E71K18C	bag33	RETOUCHED	COMPLETE	COMPLETE	CHERT	21.3	10.4	2	2.04808	5.2	INDET		A	TRAPEZE	STEP	NO	Slightly_CURVED	FLAT	5	BIDIR	CHECKED_PATTERN	REMOVED	REMOVED			REMOVED		REMOVED	PROX_DIST	CONV_RECT	DORS	BACK		2.1	75-80	135-140	125-130	BG	TRAPEZE	GEOM
E71K18C	bag31	RETOUCHED	COMPLETE	COMPLETE	CHERT	21.7	10.5	2.7	2.06667	3.88889	INDET		A	TRIANGLE	STEP	NO	CURVED	FLAT	3	BIDIR	FISH_BONES	REMOVED	REMOVED			Slightly_SALIENT		NO	LEFT_DIST	RECTILINEAR	DORS	BACK		2.3	70-75	125-130	165-170	BG	TRIANGLE	GEOM

## Sheet: S1 Database - sheet c - cores
Site	BM_bag_nb	Det	Raw_material	Length	Width	Thickness	Cortex	Loc_cortex	fire	type_blanks	nb_striking_platforms	nb_debitage_surface	nb_scars_debitage_surface	Angle_DS1_SPS1	Width_SPS1	Depth_SPS1	Angle_DS2_SPS2	Width_SPS2	Depth_SPS2	Angle_DS3_SPS3	Width_SPS3	Depth_SPS3	Angle_DS4_SPS4	Width_SPS4	Depth_SPS4	Type_preparation_SPS	Type_preparation_DS	Type_platform	type_debitage	conception	Narrow_wide	Type_products	Length_last_removal	typo_core	Shape
E71K20B	bag9	CO	flint	40.9	42.64	29.91	B	NULL	no	nodule	1	1	11	80	24.68													PLAIN	UNIDIR_OPP			ELONG	19.63	1_platf_elong	QUADRANG
E71K20B	bag9	CO	flint	42.63	31.36	30.45	C	NULL	no	nodule	1	1	9	80	31.06													PLAIN	UNIDIR_OPP			ELONG	21.41	1_platf_elong	QUADRANG
E71K20B	bag9	CO	flint	27.54	26.01	24.98	B	NULL	no	nodule	1	1	8	70	25.36													PLAIN	UNIDIR_OPP			ELONG	24.64	1_platf_elong	PYRAMIDAL
E71K20B	bag9	CO	flint	35.56	27.5	13.56	D	NULL	no	nodule	1	1	7	60	22.14													PLAIN	UNIDIR_OPP			ELONG	19.53	1_platf_elong	QUADRANG
E71K20B	bag9	CO	flint	41.5	39.01	23.71	C	NULL	no	nodule	1	1	10	70	35.93													PLAIN	UNIDIR			ELONG	21.15	1_platf_elong	QUADRANG
E71K20B	bag9	CO	flint	51.27	20.81	39.22	B	NULL	no	flake	1	1	3	70	18.31													PLAIN	UNIDIR			ELONG	16.76	1_platf_elong	PYRAMIDAL
E71K20B	bag9	CO	flint	39.85	24.32	20.85	A	NULL	no	nodule	1	1	7	60	25.33													PLAIN	UNIDIR			ELONG	13.95	1_platf_elong	PYRAMIDAL
E71K20B	bag9	CORE_FRAG	flint	25.07	33.11	31.09	B	NULL	no	nodule	1	1	6	60	34.08													PLAIN	UNIDIR			ELONG	19.52	1_platf_elong	PYRAMIDAL
E71K20B	bag9	CO	flint	46.33	24.39	14.48	A	NULL	no	nodule	1	1	8	70	23.75													PLAIN	UNIDIR			ELONG	22.96	1_platf_elong	PYRAMIDAL
E71K20B	bag10	CO	flint	45.04	34.52	26.26	B	NULL	no	nodule	2	1	5	80	0.62													PLAIN	BIDIR			ELONG	24.91	2_platf_elong	OBLONG
E71K20B	bag10	CO	flint	46.07	24.24	22.52	C	NULL	no	nodule	2	1	12	80	0.44													PLAIN	BIDIR			ELONG	14.69	2_platf_elong	OBLONG
E71K20B	bag10	CO	flint	44.43	30.77	19.5	B	NULL	yes	nodule	2	1	11	55	0.46													PLAIN	BIDIR			ELONG	23.44	2_platf_elong	OBLONG
E71K20B	bag10	CO	flint	53.38	25.35	25.05	B	NULL	no	nodule	2	1	11	70	0.44													PLAIN	BIDIR			ELONG	32.23	2_platf_elong	OBLONG
E71K20B	bag10	CO	flint	37.29	39.26	13.94	C	NULL	no	nodule	2	1	10	70	0.5													PLAIN	BIDIR			ELONG	13.35	2_platf_elong	QUADRANG
E71K20B	bag10	CO	flint	35.5	29.3	22.08	C	NULL	no	nodule	2	1	7	60	0.41													PLAIN	BIDIR			ELONG	31.9	2_platf_elong	PYRAMIDAL
E71K20B	bag10	CO	flint	43.86	39.96	19.99	C	NULL	no	nodule	2	1	8	55	0.51													PLAIN	UNIDIR_OPP			ELONG	35.68	2_platf_elong	TRIANGU
E71K20B	bag10	CO	flint	32.79	27.98	11.24	C	NULL	no	nodule	2	1	8	60	0.46													PLAIN	UNIDIR_OPP			ELONG	13.35	2_platf_elong	QUADRANG
E71K20B	bag10	CO	flint	37.09	29.99	19.65	C	NULL	no	nodule	2	1	7	75	0.47													PLAIN	UNIDIR_SUCCESS			ELONG	29.72	2_platf_elong	OBLONG
E71K20B	bag10	CO	flint	47.53	43.02	23.55	C	NULL	no	nodule	2	1	10	65	0.55													PLAIN	UNIDIR_SUCCESS			ELONG	25.92	2_platf_elong	QUADRANG
E71K20B	bag10	CO	flint	29.76	25.27	21.43	B	NULL	no	nodule	2	1	8	80	0.41													PLAIN	UNIDIR_SUCCESS			ELONG	24.33	2_platf_elong	OBLONG
E71K20B	bag10	CO	flint	49.18	26.68	13.83	C	NULL	no	nodule	2	1	9	75	0.37													PLAIN	UNIDIR_SUCCESS			ELONG	26.18	2_platf_elong	OBLONG
E71K20B	bag10	CO	flint	38.41	27.15	19.13	B	NULL	no	nodule	2	1	8	80	0.41													PLAIN	UNIDIR_SUCCESS			ELONG	24.47	2_platf_elong	OBLONG
E71K20B	bag10	CO	flint	50.31	41.45	23.06	C	NULL	no	nodule	2	1	9	55	0.67													PLAIN	UNIDIR_SUCCESS			ELONG	21.13	2_platf_elong	OBLONG
E71K20B	bag10	CO	flint	32.62	18.93	11.91	C	NULL	no	nodule	2	1	9	60	0.31													PLAIN	UNIDIR_OPP			ELONG	19.63	2_platf_elong	OBLONG
E71K20B	bag10	CO	flint	41.49	26.83	13.82	C	NULL	no	nodule	2	1	5	60	0.39													PLAIN	UNIDIR_SUCCESS			ELONG	24.91	2_platf_elong	OBLONG
E71K20B	bag10	CO	flint	57.71	38.62	13.48	C	NULL	no	nodule	2	1	10	55	0.47													PLAIN	BIDIR			ELONG	30.6	2_platf_elong	OBLONG
E71K20B	bag10	CO	flint	40.76	31.14	9.61	B	NULL	no	nodule	2	1	7	60	0.4													PLAIN	UNIDIR_OPP			ELONG_FLKS	34.68	2_platf_flks_elong	OBLONG
E71K20B	bag10	CO	flint	57.4	35	35.22	C	NULL	no	nodule	2	1	10	70	0.5													PLAIN	BIDIR			ELONG_FLKS	29.81	2_platf_flks_elong	OBLONG
E71K20B	bag10	CO	flint	38.51	34.98	20.61	B	NULL	no	nodule	2	2	9	75	0.34													PLAIN	UNIDIR_SUCCESS			ELONG_FLKS	19.87	2_platf_flks_elong	GLOBUL
E71K20B	bag10	CO	flint	34	43.98	25.59	A	NULL	no	nodule	2	1	7	80	0.6													PLAIN	UNIDIR_SUCCESS			ELONG_FLKS	32.1	2_platf_flks_elong	GLOBUL
E71K20B	bag10	CO	flint	45.14	44.49	19.98	C	NULL	no	nodule	2	1	7	90	0.57													PLAIN	BIDIR			ELONG_FLKS	29.74	2_platf_flks_elong	QUADRANG
E71K20B	bag10	CO	flint	44.28	31.79	17.21	D	NULL	no	nodule	2	1	5	60	0.37													PLAIN	BIDIR			ELONG_FLKS	26.57	2_platf_flks_elong	OBLONG
E71K20B	bag10	CO	flint	33.35	30.33	16.73	C	NULL	no	nodule	2	1	8	70	0.52													PLAIN	UNIDIR_SUCCESS			ELONG_FLKS	21.23	2_platf_flks_elong	QUADRANG
E71K20B	bag10	CO	flint	36.59	37.63	16.42	C	NULL	no	nodule	2	1	8	60	0.5													PLAIN	UNIDIR_SUCCESS			ELONG_FLKS	15.33	2_platf_flks_elong	QUADRANG
E71K20B	bag10	CO	flint	36.54	28.36	19.88	B	NULL	yes	nodule	2	1	9	70	0.5													PLAIN	BIDIR			ELONG	15.72	2_platf_secant_elong	OBLONG
E71K20B	bag10	CO	flint	40.05	27.2	18.63	B	NULL	no	nodule	2	1	9	55	0.38													PLAIN	UNIDIR_SUCCESS			ELONG	21.5	2_platf_secant_elong	OBLONG
E71K20B	bag10	CO	flint	38.25	38.39	31.04	B	NULL	no	nodule	2	2	13	90	0.56													PLAIN	UNIDIR_SUCCESS			ELONG_FLKS	19.39	2_platf_secant_elong_flks	GLOBUL
E71K20B	bag10	CO	flint	44.61	33.79	17.87	C	NULL	no	nodule	2	1	8	80	0.41													PLAIN	BIDIR			ELONG_FLKS	25.57	2_platf_secant_elong_flks	OBLONG
E71K20B	bag10	CO	flint	34.28	28.8	18.39	A	NULL	no	nodule	3	2	12	70	0.64													PLAIN	UNIDIR_SUCCESS			ELONG_FLKS	15.77	MPF_elong_flks	GLOBUL
E71K20A	bag3	CORE	CHERT	39.2	33.9	23.8	3	BACK			1	1	10	65-70	34.3	23.7										LAT	NONE	PLAIN	UNIDIR	VOLUM	NARROW	ELONG	24.9	1_platf_blade_semiturn	PYRAMIDAL
E71K20A	bag3	CORE	CHERT	29	25	15.6	2	BACK			1	1	11	65-70	20.6	8.9										LAT	LAT	PLAIN	UNIDIR	VOLUM	NARROW	ELONG	12.1	1_platf_blade_semiturn	PYRAMIDAL
E71K20A	bag3	CORE	CHERT	42.8	33.9	20.2	3	BACK			1	1	6	70-75	32.4	12.9										LAT_UNIP	NONE	PLAIN_DIH	UNIDIR	VOLUM	NARROW	ELONG	23.9	1_platf_blade_semiturn	PYRAMIDAL
E71K20A	bag3	CORE	CHERT	39.7	26.4	26.8	3	BACK			1	1	6	85-90	26.5	26.1										LAT	NONE	PLAIN	UNIDIR	VOLUM	NARROW	ELONG	22.8	1_platf_blade_semiturn	QUADRANG_PYR
E71K20A	bag3	CORE	CHERT	45.7	36.1	26.5	3	BACK			1	1	9	65-70	35.5	25.3										UNIP	NONE	PLAIN	UNIDIR	VOLUM	NARROW	ELONG	37.3	1_platf_blade_semiturn	QUADRANG_PYR
E71K20A	bag3	CORE	CHERT	32.8	18.6	36.7	2	SIDE			1	1	7	85-90	16.8	20.2										LAT	NONE	PLAIN	UNIDIR	VOLUM	NARROW	ELONG	12.7	1_platf_blade_semiturn
E71K20A	bag3	CORE	CHERT	42	30.6	32.3	2	BACK			1	1	5	65-70	24.2	24.3										LAT	NONE	PLAIN	UNIDIR	VOLUM	NARROW	ELONG	36.2	1_platf_blade_semiturn	TRIANGU
E71K20A	bag3	CORE	CHERT	52.3	33.8	15.7	1	SIDE			1	1	6	60-65	30.1	17.6										UNIP	LAT	PLAIN_DIH	UNIDIR	VOLUM	BOTH	ELONG	47	1_platf_blade_semiturn	TRIANGU
E71K20A	bag3	CORE	CHERT	36.1	36.5	25.4	1	BACK			2	1	6	60-65	32.2	26.4	90-95	22.6	7.4							UNIP	NONE	PLAINx2	UNIDIR_SUCCESS	VOLUM	NARROW	ELONG	32.6	1_platf_blade_semiturn	QUADRANG
E71K20A	bag3	CORE	CHERT	60.7	39.6	20.3	2	BACK			2	1	8	70-75	28.4	12.8	70-75	17.2	10							UNIP	LAT	PLAIN_CORT	BIDIR	VOLUM	INDET	ELONG	25.1	2_platf_elong	OBLONG
E71K20A	bag3	CORE	CHERT	38.7	35.7	32.9	2	BACK			2	1	9	80-85	31.8	31.1	70-75	24.7	44							UNIP	NONE	PLAINx2	BIDIR	INDET	INDET	ELONG	25	2_platf_elong	QUADRANG
E71K20A	bag3	CORE	CHERT	48.2	32.8	25.4	2	BACK			2	1	4	70-75	17.1	27.4	otee	otee	otee							UNIP	NONE	PLAINx2	UNIDIR_SUCCESS	INDET	INDET	ELONG	51.1	2_platf_elong	QUADRANG
E71K20A	bag3	CORE	CHERT	53.6	45.2	23.8	3	BACK_SIDE			2	1	11	55-60	37.1	19.1	65-70	21.6	19.6							UNIP	LAT	PLAINx2	BIDIR	INDET	INDET	ELONG_FLKS	14.5	2_platf_elong	QUADRANG
E71K20A	bag3	CORE	CHERT	40.6	40.9	27.9	1	BACK			2	1	6	75-80	38.2	28.5	75-80	39.1	31.5							UNIP	LAT	PLAINx2	BIDIR	INDET	WIDE	ELONG_FLKS	14.4	2_platf_flks_elong	OBLONG
E71K20A	bag3	CORE	CHERT	34.9	43.8	24.8	3	BACK			2	1	7	70-75	31.9	17.3	65-70	37.8	22.7							LAT	NONE	PLAINx2	UNIDIR_SUCCESS	INDET	INDET	FLKS	27.7	2_platf_opp_flks	QUADRANG
E71K20A	bag3	CORE	CHERT	37.7	24.2	38.5	0	/			2	2	13	60-65	23.1	41.5	55-60	35.3	21.8							LAT	NONE	PLAINx2	UNIDIR_SUCCESS	VOLUM	NARROW	ELONG	20	2_platf_secant_elong	PYRAMIDAL
E71K20A	bag3	CORE	CHERT	49.2	27.9	26	2	BACK			2	1	11	75-80	29.3	24.7	60-65	25.4	25.4							UNIP	NONE	PLAINx2	UNIDIR_SUCCESS	VOLUM	NARROW	ELONG	18	2_platf_secant_elong	QUADRANG_PYR
E71K20A	bag3	CORE	CHERT	48.2	42.4	25.8	2	BACK			2	1	7	65-70	28.6	20.9	55-60	21.6	20.9							LAT	NONE	PLAINx2	UNIDIR_SUCCESS	PLANIM	WIDE	FLKS	18.2	2_platf_secant_flks	DISC
E71K20A	bag3	CORE	CHERT	33.7	33.8	28.7	0	/			3	2	7	80-85	28.9	22.8	85-90	30.9	12.5	90-95	SD1					UNIP	NONE	PLAINx3	UNIDIR_SUCCESS	INDET	WIDE	ELONG	19.8	patterned_MPF	QUADRANG
E71K20A	bag3	CORE	CHERT	48.1	46.2	35	1	BACK			indet																	INDET			WIDE	FLKS		unpatterned_MPF	POLYHED
E71K20A	bag3	CORE	CHERT	30.7	34.7	34	1	BACK			indet																	INDET			WIDE	FLKS		unpatterned_MPF	POLYHED
E71K18C	bag8	CORE	CHERT	31.7	22	19.1	2	BACK_SIDE			1	1	6	[75-80]	13.2	11.4										UNIP	DIST	PLAIN	UNIDIR	VOLUM	WIDE	ELONG	9	1_platf_blade	PYRAMIDAL
E71K18C	bag15	CORE	CHERT	44.6	41.7	17.7	2	SPS			1	1		[50-55]												UNIP	NONE	FACETED	UNIDIR	INDET	WIDE	ELONG	21.8	1_platf_blade	TRIANGU
E71K18C	bag15	CORE	CHERT	31.9	44.5	32.7	2	BACK			1	1		[70-75]												UNIP	NONE	FACETED	UNIDIR	VOLUM	WIDE	ELONG	12.1	1_platf_blade	TRIANGU
E71K18C	bag15	CORE	CHERT	33.3	35.1	21.7	2	BACK			1	1		[75-80]												LAT_UNIP	NONE	PLAIN	UNIDIR	VOLUM	WIDE	ELONG	20.2	1_platf_blade	TRIANGU
E71K18C	bag15	CORE	CHERT	40.9	46.1	22	2	BACK			1	1		[60-65]												UNIP	DIST	PLAIN	UNIDIR	VOLUM	WIDE	ELONG	23.1	1_platf_blade	TRIANGU
E71K18C	bag15	CORE	CHERT	41	38.4	29.9	2	BACK			1	1		[80-85]												UNIP	DIST	PLAIN	UNIDIR	VOLUM	WIDE	ELONG	20.2	1_platf_blade	TRIANGU
E71K18C	bag7	CO	flint	42.77	38.73	21.08	2	NULL		nodule	1	1	5	80	2612													NA	UNIDIR			ELONG	2201	1_platf_elong	OBLONG
E71K18C	bag7	CO	flint	35.43	27.17	17.6	2	NULL		nodule	1	1	4	65	2153													FAC	UNIDIR			ELONG	3023	1_platf_elong	OBLONG
E71K18C	bag7	CO	flint	44.12	25.14	17.74	0	NULL		nodule	1	1	7	80	1668													PLAIN	UNIDIR			ELONG	2492	1_platf_elong	pyr
E71K18C	bag7	CO	flint	27.67	14.99	26.72	0	NULL		flake	1	1	6	85	1473													PLAIN	UNIDIR			ELONG	877	1_platf_elong	burin core
E71K18C	bag7	CO	flint	34.56	36.56	30.42	1	NULL		indet	1	1	6	70	3897													FAC	UNIDIR			ELONG	2211	1_platf_elong	pyr
E71K18C	bag7	CO	flint	46.85	36.75	23.42	2	NULL		nodule	1	1	9	70	2046													PLAIN	UNIDIR			ELONG	2046	1_platf_elong	OBLONG
E71K18C	bag7	CO	flint	36.06	26.68	15.48	2	NULL		nodule	1	1	4	70	2496													PLAIN	UNIDIR			ELONG	2284	1_platf_elong	oblong
E71K18C	bag7	CO	flint	43	30.08	18.58	2	NULL		nodule	1	1	7	65	2089													DIH	UNIDIR			ELONG	3168	1_platf_elong	oblong
E71K18C	bag7	CO	flint	45	31.49	16.32	2	NULL		nodule	1	1	5	85	2860													PLAIN	UNIDIR			ELONG	2718	1_platf_elong	oblong
E71K18C	bag7	CO	flint	27.19	30.87	26.34	2	NULL		nodule	1	1	7	80	2888													PLAIN	UNIDIR			ELONG	2335	1_platf_elong	pyr
E71K18C	bag7	CO	flint	38.55	38.01	16.56	2	NULL		nodule	1	1	9	65	3347													PLAIN	UNIDIR			ELONG	2030	1_platf_elong	quadrang
E71K18C	bag7	CO	flint	39.19	48.68	23.36	1	NULL		nodule	2	2	8	80	3190													PLAINx2	UNIDIR_SUCCESS			ELONG	1499	2_platf_elong	quadrang
E71K18C	bag7	CO	flint	32.07	36.39	25.57	1	NULL		nodule	2	2	11	80	49													PLAINx2	UNIDIR_SUCCESS			ELONG	1360	2_platf_elong	pyr
E71K18C	bag1	CORE	CHERT	41.6	21.1	19.5	3	BACK			2	1	4	[80-85]	11.8	12.7	[65-70]	15.2	15.6							UNIP	NONE	FACx2	BIDIR	VOLUM	NARROW	ELONG	24.8	2_platf_elong	OBLONG
E71K18C	bag1	CORE	CHERT	35.7	25.1	7.9	2	BACK			2	1	5	[60-65]	15.7	8.7	[55-60]	17.9	4.8							UNIP	NONE	DIHx2	UNIDIR_SUCCESS	INDET	WIDE	ELONG	20.7	2_platf_elong	OBLONG
E71K18C	bag1	CORE	CHERT	36.5	39.5	11	1	BACK			2	1	8	[60-65]	24.7	11.3	[55-60]	24.4	7.6							LAT_UNIP	CENTRIP	PLAIN_FAC	UNIDIR_OPP	PLANIM	WIDE	ELONG	29.1	2_platf_elong	OBLONG
E71K18C	bag8	CORE	CHERT	30.1	17.9	26	1	SIDE			2	2	9	[70-75]	16.1	29.8	[60-65]	22.1	10.8							LAT_UNIP	NONE	PLAINx2	UNIDIR_SUCCESS		BOTH	ELONG	26.8	2_platf_elong	PYRAMIDAL
E71K18C	bag15	CORE	CHERT	26.4	25	21.6	1	SPS			2	1		[85-90]			[65-70]									UNIP	NONE	PLAINx2	BIDIR	VOLUM	WIDE	ELONG	10.1	2_platf_elong	PYRAMIDAL
E71K18C	bag1	CORE	CHERT	23	26.7	20.9	2	BACK_SIDE			2	1	10	[80-85]	25.6	19.1	[85-90]	19.3	15							LAT_UNIP	NONE	PLAINx2	UNIDIR_OPP	VOLUM	WIDE	ELONG	11.8	2_platf_elong	PYRAMIDAL
E71K18C	bag1	CORE	CHERT	32	29.2	16.4	2	BACK			2	1	5	[65-70]	26.7	16.2	[60-65]	16.7	20.7							UNIP	NONE	FACx2	BIDIR	INDET	WIDE	ELONG	28.6	2_platf_elong	QUADRANG
E71K18C	bag1	CORE	CHERT	36.3	38.1	15	2	BACK			2	1	10	[75-80]	38.3	9.7	[80-85]	31.8	14.4							LAT_UNIP	NONE	PLAINx2	BIDIR	INDET	WIDE	ELONG	31.6	2_platf_elong	QUADRANG
E71K18C	bag15	CORE	CHERT	34.6	33.4	11.4	1	SPS			2	1		[60-65]			[85-90]									UNIP	NONE	FAC_PLAIN	UNIDIR	INDET	WIDE	ELONG	21.9	2_platf_elong	QUADRANG
E71K18C	bag1	CORE	CHERT	35.3	32.6	9.3	0				2	1	12	[65-70]	30.6	6.8	[55-60]	24.6	5.3							UNIP	LAT	FACx2	UNIDIR_OPP	INDET	WIDE	ELONG	17.1	2_platf_elong	QUADRANG
E71K18C	bag1	CORE	CHERT	53.4	41.2	23.8	3	BACK_DS			2	1	9	[70-75]	33.2	15.6	[80-85]	26.4	12.9							UNIP	NONE	DIH_PLAIN	UNIDIR_SUCCESS	INDET	WIDE	ELONG	39.4	2_platf_elong	QUADRANG
E71K18C	bag1	CORE	CHERT	36.6	39.8	22	1	BACK			2	1	8	[80-85]	34.1	20	[70-75]	33.3	14							UNIP	NONE	FAC_PLAIN	UNIDIR_SUCCESS	INDET	WIDE	ELONG	20.9	2_platf_elong	QUADRANG
E71K18C	bag1	CORE	CHERT	42.2	33.7	16.3	0	/			2	1	6	[65-70]	32.2	14.7	[50-55]	23.1	22							UNIP	NONE	FACx2	UNIDIR_SUCCESS	INDET	WIDE	ELONG	29.8	2_platf_elong	QUADRANG
E71K18C	bag1	CORE	CHERT	42.2	36.1	14.7	2	BACK			2	1	7	[65-70]	31.4	18.3	[65-70]	30.4	16.3							UNIP	NONE	FACx2	UNIDIR_SUCCESS	INDET	WIDE	ELONG	32	2_platf_elong	QUADRANG
E71K18C	bag1	CORE	CHERT	36.3	32.7	16	1	SIDE			2	1	9	[75-80]	23.1	19.1	[70-75]	23	8.3							UNIP	NONE	PLAIN_FAC	UNIDIR_SUCCESS	INDET	WIDE	ELONG	17.8	2_platf_elong	QUADRANG
E71K18C	bag1	CORE	CHERT	50.3	43.4	15.9	1	BACK			2	1	9	[70-75]	21	10.3	ret									UNIP	NONE	PLAIN_INDET	UNIDIR_SUCCESS	INDET	WIDE	ELONG	19.1	2_platf_elong	QUADRANG
E71K18C	bag1	CORE	CHERT	48.1	34.7	17.1	2	BACK			2	1	8	[65-70]	34.2	14.2	[60-65]	33.3	16.3							UNIP	NONE	PLAINx2	UNIDIR_SUCCESS	INDET	WIDE	ELONG	29.4	2_platf_elong	QUADRANG
E71K18C	bag1	CORE_FRAG	CHERT	31.9	36.4	6.9	2	BACK			2	1	8	[65-70]	32	7.9	fract	fract	fract							UNIP	LAT	FACx2	INDET	PLANIM	WIDE	ELONG		2_platf_elong	QUADRANG
E71K18C	bag1	CORE	CHERT	34.1	46.4	15.8	1	BACK			2	1	10	[65-70]	32.8	13.6	[60-65]	34.4	10.4							UNIP	NONE	PLAIN_FAC	UNIDIR_SUCCESS	PLANIM	WIDE	ELONG	16.9	2_platf_elong	QUADRANG
E71K18C	bag1	CORE	CHERT	39.2	30.7	26.4	2	BACK_SIDE			2	1	9	[65-70]	23	18.5	[75-80]	26	24.6							UNIP	LAT	DIH_PLAIN	BIDIR	VOLUM	WIDE	ELONG	21.6	2_platf_elong	QUADRANG
E71K18C	bag15	CORE	CHERT	32.4	30	10	1	SPS			2	1		[65-70]			[50-55]									UNIP	NONE	PLAINx2	BIDIR	INDET	WIDE	ELONG_FLKS	11.8	2_platf_elong	QUADRANG
E71K18C	bag15	CORE	CHERT	39.1	38.9	22.3	2	SPS			2	1		[70-75]			[80-85]									UNIP	NONE	PLAINx2	UNIDIR_SUCCESS	INDET	WIDE	ELONG_FLKS	21.2	2_platf_elong	QUADRANG
E71K18C	bag1	CORE	CHERT	31.7	33.9	10.1	2	BACK			2	1	9	[65-70]	31.1	9.7	[65-70]	22.5	9							UNIP	NONE	FACx2	UNIDIR_SUCCESS	PLANIM	WIDE	FLKS	11.1	2_platf_flakes	OBLONG
E71K18C	bag1	CORE	CHERT	29.3	37.4	13.4	1	BACK			2	1	8	[70-75]	32.8	14.3	[65-70]	29.9	20.6							UNIP	NONE	FACx2	UNIDIR_SUCCESS	PLANIM	WIDE	FLKS	19	2_platf_flakes	OBLONG
E71K18C	bag1	CORE	CHERT	32.9	34.6	15.8	2	BACK_SIDE			2	1	10	[75-80]	30.6	12.3	[75-80]	25.4	12.9							UNIP	NONE	FACx2	UNIDIR_SUCCESS	PLANIM	WIDE	FLKS	13.1	2_platf_flakes	QUADRANG
E71K18C	bag1	CORE	CHERT	36.6	36.5	11.3	2	BACK			2	1	10	[55-60]	30.6	14.8	[65-70]	34.1	9.8							UNIP	LAT	FACx2	UNIDIR_SUCCESS	PLANIM	WIDE	FLKS	20.5	2_platf_flakes	QUADRANG
E71K18C	bag1	CORE	CHERT	36.1	42	10.5	2	BACK			2	1	12	[65-70]	38.5	7.4	[55-60]	24.4	10.3							LAT_UNIP	NONE	PLAIN_FAC	UNIDIR_SUCCESS	PLANIM	WIDE	FLKS	12.6	2_platf_flakes	QUADRANG
E71K18C	bag1	CORE	CHERT	31	33.1	15.1	2	BACK			2	1	8	[75-80]	23.5	9.1	[55-60]	26.7	24.5							UNIP	NONE	PLAINx2	UNIDIR_SUCCESS	PLANIM	WIDE	FLKS	20.1	2_platf_flakes	QUADRANG
E71K18C	bag1	CORE	CHERT	42.1	41.3	27.5	2	BACK			2	1	10	[85-90]	31.5	20.9	[60-65]	/	/							UNIP	NONE	PLAIN_CORT	UNIDIR_SUCCESS	INDET	WIDE	ELONG_FLKS	28.2	2_platf_flks_elong	OBLONG
E71K18C	bag1	CORE	CHERT	38	39	10.7	3	BACK			2	1	9	[50-55]	22.8	13	[55-60]	22.5	15.1							UNIP	NONE	PLAINx2	UNIDIR_OPP	PLANIM	WIDE	ELONG_FLKS	12.5	2_platf_flks_elong	OBLONG
E71K18C	bag1	CORE	CHERT	32.6	24.6	12.7	2	BACK			2	1	13	[65-70]	37.1	12.6	[65-70]	36.6	11.9							UNIP	NONE	FAC_PLAIN	UNIDIR_SUCCESS	PLANIM	WIDE	ELONG_FLKS	19	2_platf_flks_elong	OBLONG
E71K18C	bag1	CORE	CHERT	33.3	33.2	18.4	2	BACK			2	1	12	[80-85]	28.9	14.2	[75-80]	33.5	15							UNIP	NONE	PLAIN_FAC	BIDIR	INDET	WIDE	ELONG_FLKS	17.8	2_platf_flks_elong	QUADRANG
E71K18C	bag1	CORE	CHERT	46	44.4	25.3	1	BACK_DS			2	1	6	[60-65]	39.9	30	[65-70]	31.4	33.1							UNIP	NONE	FAC_DIH	UNIDIR_SUCCESS	INDET	WIDE	ELONG_FLKS	23.1	2_platf_flks_elong	QUADRANG
E71K18C	bag1	CORE	CHERT	47.5	55.4	9.8	0				2	1	12	[60-65]	41.5	9.9	[60-65]	34.9	5.8							UNIP	NONE	FACx2	UNIDIR_SUCCESS	INDET	WIDE	ELONG_FLKS	25.5	2_platf_flks_elong	QUADRANG
E71K18C	bag1	CORE	CHERT	40	34.6	17.4	2	BACK			2	1	9	[65-70]	33.5	19.7	[75-80]	17.3	8.3							UNIP	NONE	PLAINx2	UNIDIR_SUCCESS	INDET	WIDE	ELONG_FLKS	13.5	2_platf_flks_elong	QUADRANG
E71K18C	bag1	CORE	CHERT	41.2	34	16.8	3	BACK			2	1	7	[65-70]	23.8	14.1	[60-65]	20	9.9							UNIP	NONE	PLAINx2	UNIDIR_SUCCESS	INDET	WIDE	ELONG_FLKS	18.4	2_platf_flks_elong	QUADRANG
E71K18C	bag1	CORE	CHERT	34.1	38.3	13.2	3	BACK			2	1	8	[75-80]	31.1	13.1	[55-60]	27.5	8.5							UNIP	NONE	DIH_FAC	UNIDIR_OPP	PLANIM	WIDE	ELONG_FLKS	15.7	2_platf_flks_elong	QUADRANG
E71K18C	bag1	CORE	CHERT	38.3	53.9	16.5	2	BACK			2	1	11	[70-75]	38	11.3	[65-70]	40.6	13.3							LAT	NONE	PLAINx2	UNIDIR_OPP	PLANIM	WIDE	ELONG_FLKS	10.7	2_platf_flks_elong	QUADRANG
E71K18C	bag1	CORE	CHERT	36.7	46.3	24.8	1	BACK			2	1	8	[70-75]	37.9	11.8	[65-70]	44.1	18.2							LAT_UNIP	NONE	DIHx2	UNIDIR_SUCCESS	PLANIM	WIDE	ELONG_FLKS	24.4	2_platf_flks_elong	QUADRANG
E71K18C	bag1	CORE	CHERT	38.5	49.8	20.7	2	BACK			2	1	8	[75-80]	38.1	17.9	[65-70]	41.9	24.9							UNIP	NONE	FACx2	UNIDIR_SUCCESS	PLANIM	WIDE	ELONG_FLKS	31.6	2_platf_flks_elong	QUADRANG
E71K18C	bag1	CORE	CHERT	42.7	48.4	21.9	2	BACK			2	1	14	[75-80]	45.9	24.3	[65-70]	39.4	21.6							LAT_UNIP	NONE	PLAIN_DIH	UNIDIR_SUCCESS	PLANIM	WIDE	ELONG_FLKS	15.4	2_platf_flks_elong	QUADRANG
E71K18C	bag1	CORE	CHERT	33.9	54	29.4	2	BACK			2	1	11	[75-80]	51.6	24	[70-75]	35.8	19.8							UNIP	NONE	FAC_DIH	UNIDIR_SUCCESS	PLANIM	WIDE	ELONG	8,8 (eclat pdf2) ou 27,1	2_platf_flks_elong	QUADRANG_PYR
E71K18C	bag8	CORE	CHERT	38	29	28	0				2	1	11	[85-90]	30.6	34.8	[70-75]	21.7	32.2							UNIP	NONE	PLAIN_FAC	UNIDIR_SUCCESS	INDET	WIDE	ELONG	20.6	2_platf_secant_elong	INDET
E71K18C	bag8	CORE	CHERT	49.9	32.4	19.3	2	BACK			2	2	13	[65-70]	30.5	13.7	[70-75]	18.7	17.6							UNIP	NONE	DIH_PLAIN	UNIDIR_SUCCESS	VOLUM	BOTH	ELONG	15	2_platf_secant_elong	TRIANGU
E71K18C	bag1	CORE	CHERT	42.8	46.5	15.4	1	BACK			2	1	6	[70-75]	29.8	14.3	[50-55]	44.7	25.3							UNIP	NONE	PLAIN_DIH	UNIDIR_SUCCESS	PLANIM	WIDE	ELONG_FLKS	24.7	2_platf_secant_flks	OBLONG
E71K18C	bag8	CORE	CHERT	34.2	37.4	14	1	SPS			1	1	4	[55-60]												CENTRIP	CENTRIP	FACETED	BENT LEV	PLANIM	WIDE	FLKS	22.8	Bent_Lev	TRIANGU
E71K18C	bag8	CORE	CHERT	20.6	42.3	7.6	0				1	1	2	[60-65]												CENTRIP	CENTRIP	FACETED	BENT LEV	PLANIM	WIDE	FLKS	17	Bent_Lev	TRIANGU
E71K18C	bag8	CORE	CHERT	23.8	37.8	10.3	0				1	1	3	[60-65]												CENTRIP	CENTRIP	FACETED	BENT LEV	PLANIM	WIDE	FLKS	9	Bent_Lev	TRIANGU
E71K18C	bag8	CORE	CHERT	26	33.4	11.6	0																			CENTRIP	CENTRIP		BENT LEV	PLANIM	WIDE	FLKS		Bent_Lev	TRIANGU
E71K18C	bag15	CORE	CHERT	40	40.2	18.4	2	SPS			2	1		[75-80]			[70-75]									UNIP	CENTRIP	FACx2	HALFAN	PLANIM	WIDE	FLKS	29.4	Halfan	OBLONG
E71K18C	bag15	CORE	CHERT	41.1	43.7	32	1	SPS			4	3		[80-85]			[75-80]									UNIP	NONE	PLAIN_FAC	UNIDIR	PLANIM	WIDE	ELONG	35.1	MPF_elong	DISC
E71K18C	bag7	CO	flint	35.99	41.83	21.11	1	NULL		nodule	3	2	12	60	7600													FACx3	UNIDIR_SUCCESS			ELONG_FLKS	3169	MPF_elong_flks	quadrang
E71K18C	bag7	CO	flint	24.83	39.88	14.49	0	NULL		indet	3	2	13	65	9000													PLAINx3	BIDIR			ELONG_FLKS	1632	MPF_elong_flks	quadrang
E71K18C	bag7	CO	flint	35.93	38.82	22.32	0	NULL		indet	3	3	11	70	8100													PLAINx3	UNIDIR_SUCCESS			ELONG_FLKS	2424	MPF_elong_flks	quadrang
E71K18C	bag7	CO	flint	32.26	39.61	18.43	1	NULL		indet	3	2	9	60	8100													PLAINx3	UNIDIR_SUCCESS			ELONG_FLKS	1728	MPF_elong_flks	quadrang
E71K18C	bag7	CO	flint	48.45	50.56	19.01	1	NULL		indet	3	2	10	65	11800													FACx3	UNIDIR_SUCCESS			ELONG_FLKS	2542	MPF_elong_flks	quadrang
E71K18C	bag7	CO	flint	35.66	24.26	15.32	0	NULL		indet	3	2	11	70	4900													FACx3	UNIDIR_SUCCESS			ELONG_FLKS	1391	MPF_elong_flks	oblong
E71K18C	bag7	CO	flint	32.08	31.26	16.41	0	NULL		indet	4	2	13	55	100													PLAINx4	UNIDIR_SUCCESS			ELONG_FLKS	2141	MPF_elong_flks	quadrang
E71K18C	bag7	CO	flint	52.69	38.77	23.3	1	NULL		nodule	3	2	12	75	9100													PLAINx3	UNIDIR_SUCCESS			ELONG_FLKS	3062	MPF_elong_flks	quadrang
E71K18C	bag8	CORE	CHERT	50.5	33.6	18.7	2	BACK			3	1	11	[70-75]	23.5	18.2	[70-75]	27	17.7	[70-75]	21.1	11				UNIP	NONE	FACx3	UNIDIR_SUCCESS	PLANIM	WIDE	ELONG_FLKS	22	MPF_elong_flks	QUADRANG
E71K18C	bag8	CORE	CHERT	42.2	34.7	15.3	0	/			4	2	12	[65-70]	30.5	8.4	[60-65]	22.4	6	[75-80]	21.6	7.2	[75-80]	26.1	9.3	UNIP	NONE	FACx4	UNIDIR_SUCCESS	PLANIM	WIDE	ELONG_FLKS	10,8-21,9mm	MPF_elong_flks	OBLONG
E71K18C	bag8	CORE	CHERT	40.4	38.8	16.8	0	/			4	2	14	[70-75]	31.1	11.6	[70-75]	22.7	11.6	[80-85]	18.5	8.2	[75-80]	26.3	8.4	LAT_UNIP	NONE	PLAINx3_DIH	UNIDIR_SUCCESS	PLANIM	WIDE	ELONG_FLKS	18-28mm	MPF_elong_flks	OBLONG
E71K18C	bag8	CORE	CHERT	36.8	33.8	12.5	1	DS			4	2	13	[70-75]	20.8	7.8	[75-80]	18.8	9.2	[75-80]	30.3	8	[75-80]	20.5	7.5	UNIP	NONE	FACx4	UNIDIR_SUCCESS	PLANIM	WIDE	ELONG_FLKS	18-24mm	MPF_elong_flks	QUADRANG
E71K18C	bag8	CORE	CHERT	45.8	45.8	19.4	0	/			4	2	18	[70-75]	35.2	11.5	[85-90]	36.9	12.1	[80-85]	35.8	12.2	[75-80]	28.8	12.8	UNIP	NONE	DIHx4	UNIDIR_SUCCESS	PLANIM	WIDE	ELONG_FLKS	31,3-26mm	MPF_elong_flks	QUADRANG
E71K18C	bag8	CORE	CHERT	49.6	42.3	39.1	1	BACK_SIDE			3	3	13	[85-90]	SD1		[85-90]	34.3	31.8	disp						UNIP	NONE	PLAIN	UNIDIR_SUCCESS	PLANIM	WIDE	ELONG	20.9	MPF_flks	GLOBUL
E71K18C	bag8	CORE	CHERT	33.9	38.7	12.8	1	SPS_DS			3	1	16	[55-60]	29.3	7	[55-60]	24.1	4.9	[60-65]	31.3	7.5				UNIP	NONE	FACx3	UNIDIR_SUCCESS	PLANIM	WIDE	FLKS	10.2	MPF_flks	OBLONG
E71K18C	bag8	CORE	CHERT	18.3	32.4	24.5	2	SPS			4	4	16	[75-80]	30.9	22.3	[80-85]	16	/							NONE	NONE	DIH_CORT	UNIDIR_SUCCESS	PLANIM	BOTH	FLKS	15.9	MPF_flks	QUADRANG
E71K18C	bag8	CORE	CHERT	34.7	33.3	7.6	0	/			4	2	15	[70-75]	20.4	5	[65-70]	16.3	3.8	[60-65]	17.6	2.9	[60-65]	26.8	4.2	UNIP	NONE	FACx4	UNIDIR_SUCCESS	PLANIM	WIDE	FLKS	19,5-14mm	MPF_flks	QUADRANG
E71K18C	bag8	CORE	CHERT	36.4	30.2	10.9	0	/			4	2	12	[65-70]	19.5	10	[60-65]	16.4	6.3	[70-75]	19.1	6.5	[65-70]	27	8.5	UNIP	NONE	DIHx4	UNIDIR_SUCCESS	PLANIM	WIDE	FLKS	21-14,1mm	MPF_flks	QUADRANG
