# Supplementary material for: Technological variability in the Late Palaeolithic lithic industries of the Egyptian Nile Valley: The case of the Silsilian and Afian industries
Source: PLoS One. 2017 Dec 27;12(12):e0188824. doi: 10.1371/journal.pone.0188824 (PMC5744920; doi:10.1371/journal.pone.0188824)
Supplement: S1 Table — (XLSX) [file pone.0188824.s003.xlsx]

## Sheet: S1 TABLES sheet a - cores
Sample E71K18C – cores		Flake cores (n=14)	Flake and elongated cores (n=31)	Elongated cores (n=59)	Kruskal Wallis Test
					K-W chi-squared	P-value
length (L) – in mm	mean	34.5	39.8	39	6.3	*
	sd	7.4	6.6	7.4	Wilcox post-hoc test : Significant differences only between flake cores and elongated cores
width (W) – in mm	mean	37.1	39.9	33.6	12.7	**
	sd	4.8	7.7	7.9	Wilcox post-hoc test: significant only between elongated and both elongated and flake cores
thickness (T) – in mm	mean	18	18.3	22	8.1	*
	sd	9.1	4.9	7.3	No significant differences with post-hoc test
L/W	mean	0.9	1	1.2	15.8	**
	sd	0.2	0.2	0.3	only between elongated cores and other ones
W/T	mean	2.5	2.3	1.7	17.7	**
	sd	1	0.8	0.8	only between elongated cores and other ones
* p-value <.05, ** p-value <.01

## Sheet: S1 TABLES sheet b - elong
	ELONGATED (all) N=236					BLADELETS N=115					BLADES N=123
	L	W	T	L/W	L/E	L	W	T	L/W	W/T	L	W	T	L/W	W/T
mean (in mm)	36	13.3	4.7	2.8	3.1	27.2	10.5	3.6	2.7	3.1	44.4	16	5.7	2.9	3
s.d.	10.6	4.2	2	0.6	0.9	5.1	2.6	1.1	0.6	1	7	3.6	2.1	0.7	0.8
L=Length, W=Width, T=Thickness, s.d. = standard deviation

## Sheet: S1 TABLES sheet c - elong butts
		FLAKES		LEVALLOIS		ELONGATED
						blades			bladelets		total elong.
BUTT TYPES		N=48		N=13		N=142			N=117		N=259
plain		28	0.583	1	0.077	57		0.401	45	0.38	102		0.39
faceted / dihedral		15	0.313	11	0.846	70		0.493	31	0.265	101		0.39
linear or punctifom		2	0.042	1	0.077	12		0.085	40	0.342	52		0.2
cortical		3	0.063			3		0.02	1	<1%	4		0.02
BUTT MEASUREMENTS (mm)		N=45		N=12		N=128			N=75		N=203
platform breadth (ptf.B)	mean	13.4		10.8		8.1			6.2		7.4
	sd	7.1		4.8		3.3			2.3		3.1
platform thickness (ptf.T)	mean	4.6		4.4		3.2			2.5		3
	sd	2.3		1.8		1.5			1.1		1.4
TYPES OF BULB		N=48		N=13		N=59			N=61		N=120
not present or slightly salient		4	0.083	2	0.154	12	0.203		31	0.508	43	0.358
salient		27	0.563	6	0.462	40	0.678		25	0.41	65	0.542
very salient		15	0.313	5	0.385	4	0.068		3	0.049	7	0.058
deformed/broken		2	0.042			3	0.051		2	0.033	5	0.042

## Sheet: S1 TABLES sheet d - retouched
Dimensions Complete yools (in mm)
	ENDSCRAPERS N=43					BACKED PIECES N=73					NOTCHED PIECES N=17
	L	W	T	L/W	W/T	L	W	T	L/W	W/T	L	W	T	L/W	W/T
mean	40.1	28.5	10.5	1.5	3.1	30.4	11.4	3.8	2.7	3.2	31.1	22.7	6.5	1.6	3.6
s.d.	11.6	7.2	4.9	0.5	1.3	8.8	2.7	1.1	0.4	0.7	10.1	12.5	3.6	0.6	0.9
CV (%)	29	25.1	46.7			28.8	23.4	28.2			32.4	55	55
	TRUNCATIONS N=126					GEOMETRICS N=87
	L	W	T	L/W	W/T	L	W	T	L/W	W/T
mean	19.1	12.2	2.8	1.7	4.6	19.1	10.8	2.7	1.8	4.1
s.d.	5.6	2.8	0.7	0.6	1.3	3.1	1.7	0.6	0.4	0.9
CV (%)	29.2	23.1	26			16.3	15.7	21.8
s.d. = standard deviation
CV = coefficient of variation

## Sheet: S1 TABLES sheet e - microburins
E71K18C - dimensions microburins
	Microburins N=65
	Length	Width	Thickness
min	10.1	6.5	1.7
max	27.8	19.9	9
mean	17.1	11.6	3.2
median	16.5	11.5	3
s.d.	4.1	2.9	1.3
CV (%)	23	25.2	38.7
s.d.= standard deviation
CV= coefficient of variation
