# Supplementary material for: Technological variability in the Late Palaeolithic lithic industries of the Egyptian Nile Valley: The case of the Silsilian and Afian industries
Source: PLoS One. 2017 Dec 27;12(12):e0188824. doi: 10.1371/journal.pone.0188824 (PMC5744920; doi:10.1371/journal.pone.0188824)
Supplement: S2 Table — (XLSX) [file pone.0188824.s004.xlsx]

## Sheet: S2 TABLES sheet a - cores
	E71K20A	E71K20B	tot E71K20	%
single platform cores	9	28	37	0.25
opposed platform cores	6	63	69	0.466216
2 offset platform cores	3	14	17	0.114865
multiple platform cores	1	4	5	0.0337838
other		1	1	0.00675676
fragments	5	14	19	0.128378
Total	24	124	148

## Sheet: S2 TABLES sheet b - cores dimensions
Sample E71K20 – cores		All cores (n=59)	Flake cores (n=4)	Flake and elongated cores (n=13)	Elongated cores (n=42)	Kruskal Wallis Test
						K-W chi-squared	P-value
length (L) – in mm	mean	41.6	40.5	41.6	41.7	0.1	>.05
	sd	7.5	9	7.4	7.6	/
width (W) – in mm	mean	32.8	41.8	36.6	30.7	13.6	**
	sd	7	5	5.6	6.4	Significant difference (*) only between elongated cores and the other ones
thickness (T) – in mm	mean	22.9	29.9	21.6	22.6	4.3	>.05
	sd	7.1	5.3	6.9	7.1	/
L/W	mean	1.3	1	1.2	1.4	11.8	**
	sd	0.3	0.2	0.2	0.3	Significant difference (*) only between elongated cores and the other ones
W/T	mean	1.6	1.4	1.8	1.5	4.9	>.05
	sd	0.5	0.3	0.6	0.5	/
* p-value <.05, ** p-value <.01

## Sheet: S2 TABLES sheet c - elong
	ELONGATED (all) N=166					BLADELETS N=86					BLADES N=80
	L	W	T	L/W	W/T	L	W	T	L/W	L/T	L	W	T	L/W	L/T
mean	39.8	14.4	5.6	2.8	2.8	32	11.9	4.5	2.7	2.9	48.1	17	6.7	2.9	2.7
s.d.	10.1	3.9	2.2	0.6	0.8	5.8	2.6	1.7	0.5	0.9	6.5	3.4	2.2	0.7	0.8
L=Length, W=Width, T=Thickness, s.d. = standard deviation

## Sheet: S2 TABLES sheet d - elong butts
		ELONGATED
		blades		bladelets		total elong.
BUTT TYPES		N=84		N=90		N=174
plain		57	0.679	49	0.544	106	0.609
faceted / dihedral		9	0.107	3	0.033	12	0.069
linear or punctifom		17	0.202	35	0.389	52	0.299
cortical		1	0.011	3	0.033	4	0.023
BUTT MEASUREMENTS (mm)		N=64		N=52		N=116
platform breadth (ptf.B)	mean	6.3		4.9		5.7
	sd	3.3		2		2.8
platform thickness (ptf.T)	mean	2.6		2		2.4
	sd	1.7		1.1		1.5
ptf.B / blank width	mean	0.4		0.4		0.4
	sd	0.2		0.2		0.2
ptf.T / blank thickness	mean	0.4		0.4		0.4
	sd	0.3		0.2		0.2
TYPES OF BULB		N=49		N=40		N=89
not present or slightly salient		19	0.388	16	0.4	35	0.393
salient		23	0.469	20	0.5	43	0.483
very salient		3	0.061	1	0.025	4	0.045
deformed/broken		4	0.082	3	0.075	7	0.079

## Sheet: S2 TABLES sheet e - retouched
Dimensions Complete blanks (in mm)
	BACKED (N=58)
	L	W	T	L/W	W/T
mean	33.6	12.5	3.8	2.8	3.3
s.d.	8.1	3.4	1	0.4	0.6
CV (%)	0.274	0.269	0.274
	PROX. RET. PIECES (N=11)					NOTCHED (N=8)
	L	W	T	L/W	W/T	L	W	T	L/W	W/T
mean	39.2	14.1	4.6	2.8	3.2	36.7	16.4	4.7	2.2	2.7
s.d.	13.6	5.2	1.9	0.6	0.7	6.9	3.3	1.1	0.3	0.3
CV (%)	0.407	0.372	0.407			0.226	0.201	0.226
